# Supplementary material for: Pathway Based Analysis of Mutation Data Is Efficient for Scoring Target Cancer Drugs
Source: Front Pharmacol. 2019 Jan 23;10:1. doi: 10.3389/fphar.2019.00001 (PMC6351482; doi:10.3389/fphar.2019.00001)
Supplement: Supplementary Data Sheet 1 — Mutation profiles for 3800 TCGA tumor samples obtained from COSMIC v76. [file Data_Sheet_1.zip]

Archive with 1 entries (1 files):
- Data Sheet 1.csv
