# Supplementary material for: Pathway Based Analysis of Mutation Data Is Efficient for Scoring Target Cancer Drugs
Source: Front Pharmacol. 2019 Jan 23;10:1. doi: 10.3389/fphar.2019.00001 (PMC6351482; doi:10.3389/fphar.2019.00001)
Supplement: Supplementary Data Sheet 2 — Normalized mutation rate for genes that mutated in 18273 tumor samples from COSMIC v76. [file Data_Sheet_2.csv]

gene,"nMR"
39340	0.00190019275555312
A1BG	0.005222465250746
A1CF	0.0248938052451188
A2LD1	0.00165835004121
A2M	0.00824902661176797
A2ML1	0.0086883865045662
A3GALT2P	0.00342369040765935
A4D226	0.000779566258688461
A4GALT	0.00484388119381678
A4GNT	0.00572398240030548
AAAS	0.00483559107080429
AACS	0.00905316203774968
AADAC	0.00697750779839107
AADACL2	0.0145633480752595
AADACL3	0.0147948301217007
AADACL4	0.00903150439109955
AADAT	0.00633754428894337
AAGAB	0.0102177453488477
AAK1	0.0124722253007029
AAMP	0.00448707585863027
AANAT	0.00747990460432179
AARS	0.00466870888794724
AARS2	0.00412569234390277
AARSD1	0.00329463078529363
AASDH	0.00822205886124859
AASDHPPT	0.0084736337589569
AASS	0.00871751860929485
AATK	0.00636806415824639
AB019437_1	0.00786286657470258
ABAT	0.00888425451219089
ABCA1	0.00733282915340296
ABCA10	0.00710061665961095
ABCA12	0.0140724438286698
ABCA13	0.0150185204679231
ABCA2	0.00357052222660191
ABCA3	0.00650501177455277
ABCA4	0.0105967038784413
ABCA5	0.0059843928145673
ABCA6	0.00761877356803993
ABCA7	0.00464755109360063
ABCA8	0.0131984801152024
ABCA9	0.00702732208232126
ABCB1	0.0125030013255317
ABCB10	0.00560338302151741
ABCB11	0.0130949440848647
ABCB4	0.0127550075225247
ABCB5	0.0235860662384272
ABCB6	0.00748716519198725
ABCB7	0.00822576810891962
ABCB8	0.0113248205799355
ABCB9	0.004685325344592
ABCC1	0.0129505784806789
ABCC10	0.00667626566361998
ABCC11	0.0078348945547839
ABCC12	0.00839661645865592
ABCC2	0.00666665297937913
ABCC3	0.00909352565726756
ABCC4	0.0162608350194664
ABCC5	0.00930229163456239
ABCC6	0.00631915165304156
ABCC8	0.00868275182765007
ABCC9	0.0187361457559158
ABCD1	0.00693552745865603
ABCD2	0.00952712027723477
ABCD3	0.0104114303547202
ABCD4	0.00599932919065217
ABCE1	0.0057157798087038
ABCF1	0.005110305623445
ABCF2	0.00815924561823809
ABCF3	0.00516424217058494
ABCG1	0.0190294678459059
ABCG2	0.0141541187206323
ABCG4	0.00620279304440216
ABCG5	0.00710648775328334
ABCG8	0.00955396618697096
ABHD1	0.00336979996058682
ABHD10	0.00594197083169706
ABHD11	0.00363682461569155
ABHD12	0.0187429825489471
ABHD12B	0.0115627094129202
ABHD13	0.00410171785340698
ABHD14A	0.00248142818666349
ABHD14B	0.00486036049461173
ABHD15	0.00322830189259004
ABHD16A	0.00562644992021169
ABHD16B	0.002872121135202
ABHD2	0.0120755911451489
ABHD3	0.00863150972668814
ABHD4	0.00521195727237428
ABHD5	0.00740097932677148
ABHD6	0.00771770596101576
ABHD8	0.003814205094783
ABI1	0.0116117083435608
ABI2	0.0121945459994065
ABI3	0.00700844935672127
ABI3BP	0.0162738423793452
ABL1	0.0152653971912517
ABL2	0.0174206081235358
ABLIM1	0.0263607148751177
ABLIM2	0.0256284712376794
ABLIM3	0.0178968316313076
ABO	0.00608061681776999
ABP1	0.010398046648265
ABR	0.0164074002268419
ABRA	0.00740179795880379
ABRACL	0.00214610005333059
ABT1	0.0054124171674656
ABTB1	0.00464614980230442
ABTB2	0.013445149555497
AC002472.13	0.00330400862802298
AC003101.1	0.00264192316910007
AC004148.1	0.00078040001939294
AC005329.1	0.000972898690843199
AC005392.1	0.00299046728742787
AC005609.1	0.00793945822838362
AC005754.1	0.00738360613586357
AC005838.1	0.00433617756677041
AC007731_16	0.00235573565456652
AC008537_5-2	0.000694927636316571
AC008969.1	0.00137406146271686
AC009365.3	0.00350340174268867
AC010872_2	0.00069762115428679
AC010997.1	0.000960097392279473
AC011537.1	0.0135863782022048
AC011551.2	0.0251355730083399
AC012100.1	0.00304614393366213
AC013469_8-2	0.0101031787126025
AC015804.1	0.00188302972421264
AC022098.2	0.000705485929133535
AC022498.1	0.000729674018132399
AC022601.1	0.00912092522665499
AC023469_1	0.0281558996127176
AC026458.2	0.00423291557480121
AC027369_8	0.00417961027516953
AC068473.1	0.00846583114960242
AC073082.1	0.00388760747365623
AC073343.1	0.00421393963425835
AC079612.1	0.00314833967214487
AC087645.2	0.00276885230094884
AC087645.3	0.00157049043637768
AC091132.2	0.0169271224927111
AC092031.1	0.00650484589807953
AC092070_2	0.00237421047114664
AC093393.1	0.00585815522687597
AC093726.6	0.0092930181554598
AC097374_3	0.0109865690230162
AC097381.1	0.000335328133332904
AC099524.1	0.00319232382932925
AC103710_2	0.00165835004121
AC112491_4	0.000394845247907143
AC114273.2	0.000669425704708623
AC114772.1	0.00153723458876208
AC120042.2	0.000362420869933311
AC125494.1	0.00651494659046785
AC127391_4	0.0138224330754462
AC129492.6	0.003758926760076
AC133485.1	0.00781793590856142
AC136604.1	0.00386597026228789
AC142381.1	0.000376120627903299
AC142381_2	0.00711616439616481
ACAA1	0.0061746157352792
ACAA2	0.0067375678809964
ACACB	0.0106054738845487
ACAD10	0.00915825083273632
ACAD11	0.0097398868617545
ACAD8	0.00849507428244217
ACAD9	0.00607084090648741
ACADL	0.00935370986120999
ACADM	0.0108317170137543
ACADS	0.0063161855080468
ACADSB	0.00829941002148283
ACADVL	0.00353157775544263
ACAN	0.00604539603355453
ACAP1	0.00477586907954404
ACAP2	0.0117553388030316
ACAP3	0.00710996970843615
ACAT1	0.00694724678478861
ACAT2	0.00594174178781804
ACBD3	0.00706914809627325
ACBD4	0.00925322934782803
ACBD5	0.0134481814538645
ACBD6	0.0280395934529676
ACBD7	0.0125028413219316
ACCN1	0.0861325318446544
ACCN2	0.00688431573629264
ACCN3	0.00769343846790481
ACCN4	0.00746630460832627
ACCN5	0.0108874285314222
ACCS	0.00643188751043001
ACCSL	0.00695690957533966
ACD	0.00380319022366057
ACE	0.0133287616146531
ACE2	0.0049112674297373
ACER1	0.0112892961295956
ACER2	0.0118268437092372
ACER3	0.0236871789468354
ACHE	0.0079295208947385
ACIN1	0.00797362709053206
ACLY	0.00567781733710102
ACMSD	0.0151023034910192
ACN9	0.0267836693163678
ACO1	0.0105291337314037
ACO2	0.00635311565083267
ACOT1	0.0021613566887808
ACOT11	0.0154825492933784
ACOT12	0.0114503701586424
ACOT13	0.01306685741691
ACOT2	0.00282673302478977
ACOT4	0.0035013978358249
ACOT6	0.00280643853127846
ACOT7	0.0257641495033374
ACOT8	0.0063276418759919
ACOT9	0.00900124952277267
ACOX1	0.0093555027287021
ACOX2	0.00492155496101032
ACOX3	0.00845734864097824
ACOXL	0.0352973100214783
ACP1	0.0172092928804811
ACP2	0.00438836968452268
ACP5	0.00839348947238189
ACP6	0.00888025781898589
ACPL2	0.0103300674106786
ACPP	0.018237293842118
ACPT	0.00679263283858615
ACR	0.00419303197623476
ACRBP	0.00499638918666027
ACRC	0.0075129008369846
ACRV1	0.0045947518059089
ACSBG1	0.00852963766023736
ACSBG2	0.00809533393430248
ACSF2	0.00841020378042213
ACSF3	0.00882058280151384
ACSL1	0.00691572299016759
ACSL3	0.00812154507005895
ACSL4	0.00576462970785779
ACSL5	0.00729235713600333
ACSL6	0.0251922643475687
ACSM1	0.0182865385081252
ACSM2A	0.0148964591937064
ACSM2B	0.0176304274294762
ACSM3	0.0109056171462408
ACSM4	0.0132810718446646
ACSM5	0.0130209070477075
ACSS1	0.0139715408042833
ACSS2	0.0100606291137109
ACSS3	0.0227823983827365
ACTA1	0.0146224356808278
ACTA2	0.00530847499964047
ACTB	0.0118578361663636
ACTBL2	0.00508062147903859
ACTC1	0.0164562724988855
ACTG1	0.00582186716594999
ACTG2	0.00904834491981158
ACTL6A	0.00729674018132399
ACTL6B	0.00768977302481451
ACTL7A	0.00384919780207458
ACTL7B	0.00666529151178634
ACTL8	0.007356386558828
ACTL9	0.00839912538857438
ACTN1	0.0111855748381278
ACTN2	0.0205857753718917
ACTN3	0.00650583477705461
ACTN4	0.00794080551531147
ACTR10	0.00658975937428184
ACTR1A	0.0054677164488701
ACTR1B	0.00575803767624374
ACTR2	0.00966609645360407
ACTR3	0.010797085709835
ACTR3B	0.0160650186569723
ACTR5	0.00525053261402837
ACTR6	0.00657074210282954
ACTR8	0.00704312954940111
ACTRT1	0.0089515711773537
ACTRT2	0.00719057068133118
ACVR1	0.0114816352853186
ACVR1B	0.0140138893106405
ACVR1C	0.0129982416185529
ACVR2A	0.0190581200261235
ACVR2B	0.00960097392279473
ACVRL1	0.0101393059758953
ACY1	0.00577820026611804
ACY3	0.00438944526532771
ACYP1	0.00772141818129523
ACYP2	0.0825042728905747
ADA	0.00922115517420065
ADAD1	0.0126459968480485
ADAD2	0.00525891184239567
ADAL	0.0114608468414408
ADAM10	0.0116903714520545
ADAM11	0.00968950238364128
ADAM12	0.0375873126225722
ADAM15	0.00458157586616698
ADAM17	0.00616906215330119
ADAM18	0.0207809188272166
ADAM19	0.0280271141572569
ADAM2	0.0168786686938914
ADAM20	0.00331029718650799
ADAM21	0.0124135413873147
ADAM22	0.0282567183253364
ADAM23	0.0284686741768343
ADAM28	0.0187987308786226
ADAM29	0.00910981569531924
ADAM30	0.00481990738905409
ADAM32	0.0159037452556142
ADAM33	0.00608886099102514
ADAM7	0.0136270247094925
ADAM9	0.00898744827211858
ADAMDEC1	0.0104183816814021
ADAMTS1	0.0053331029734367
ADAMTS10	0.00783209883593201
ADAMTS12	0.0223447088210483
ADAMTS13	0.00573666709197589
ADAMTS14	0.00973790712870256
ADAMTS15	0.00598470803515533
ADAMTS16	0.0302479887402138
ADAMTS17	0.0180421221636752
ADAMTS18	0.0176745916012431
ADAMTS19	0.0198878452375904
ADAMTS2	0.0223757063580384
ADAMTS20	0.0267631920683594
ADAMTS3	0.0164267409554682
ADAMTS4	0.0109659798869451
ADAMTS5	0.011717106950676
ADAMTS6	0.0213871464451287
ADAMTS7	0.00695288075961963
ADAMTS8	0.0123652422455812
ADAMTS9	0.00892305391491971
ADAMTSL1	0.0214052679565691
ADAMTSL2	0.00562266409906781
ADAMTSL3	0.0168332943570179
ADAMTSL4	0.0115805233849076
ADAMTSL5	0.00351696693061697
ADAP1	0.0169778898846309
ADAP2	0.00931193936752735
ADAR	0.00778293153196362
ADARB1	0.0120639133614511
ADARB2	0.0388499156637304
ADAT1	0.00547618174642109
ADAT2	0.0115855165761901
ADAT3	0.00228023130666375
ADC	0.0101965498244181
ADCK1	0.0170724137569606
ADCK2	0.00456773607842052
ADCK3	0.00938686389878903
ADCK4	0.00903724701356641
ADCK5	0.00477239461084874
ADCY1	0.0144143193314101
ADCY10	0.00774514320922659
ADCY2	0.0362880001522375
ADCY3	0.00814112277872612
ADCY4	0.00487351848845387
ADCY5	0.012113051251881
ADCY6	0.00633549297180826
ADCY7	0.00536624277904956
ADCY8	0.023793084497009
ADCY9	0.0104547089747183
ADCYAP1	0.00793572025369982
ADCYAP1R1	0.0168805183299286
ADD1	0.0100571825084828
ADD2	0.0307527358513108
ADD3	0.00657945101215565
ADGB	0.0105869374614482
ADH1A	0.00936350302523624
ADH1B	0.0119833432499137
ADH4	0.00986576778504922
ADH5	0.0053509427996376
ADH6	0.011388753283344
ADH7	0.0121063134757879
ADHFE1	0.0157807784394099
ADI1	0.00912092522665499
ADIG	0.00661621519031968
ADIPOQ	0.00476521807759934
ADIPOR1	0.0057248360465175
ADIPOR2	0.00796607939692348
ADK	0.0440719086709445
ADM	0.00451142538092612
ADM2	0.00342442012407053
ADNP	0.00418421411123067
ADNP2	0.00399644780249194
ADO	0.00181745373520063
ADORA1	0.0152099473659114
ADORA2A	0.00499111162523978
ADORA2A-AS1	0.000228023130666375
ADORA2B	0.0055875938325454
ADORA3	0.0272867829289458
ADPGK	0.00374380029424068
ADPRH	0.0052483536220417
ADPRHL1	0.0100201713757618
ADPRHL2	0.00280643853127846
ADRA1A	0.0524151610147306
ADRA1B	0.00976866847691648
ADRA1D	0.00617612388820617
ADRA2A	0.00453012694184195
ADRA2C	0.00287614488788689
ADRB1	0.0027095635610565
ADRB2	0.0048468684779326
ADRB3	0.00330048150010987
ADRBK1	0.00544611767156791
ADRBK2	0.0146411368660093
ADRM1	0.00420277927110573
ADSL	0.00876143974998227
ADSS	0.00826272000839205
ADSSL1	0.00680883440073646
ADTRP	0.0171240216094517
AEBP1	0.00543005902190849
AEBP2	0.00940265264678333
AEN	0.00770112613683962
AES	0.00399255594827162
AF165138.7	0.0148475085322259
AFAP1	0.0134969362692475
AFAP1L1	0.00794670988538211
AFAP1L2	0.0147059071524269
AFF1	0.00974244730055641
AFF2	0.0349511581992079
AFF3	0.020893621046363
AFF4	0.00604927343211139
AFG3L2	0.00560056812163026
AFM	0.00991140541296509
AFMID	0.00802877560404582
AFP	0.00598093457485573
AFTPH	0.00667179596053911
AGA	0.00604557003495864
AGAP1	0.027362775679965
AGAP10	0.00396449306726765
AGAP2	0.00751356990412268
AGAP3	0.00945046360110472
AGAP4	0.00145605131630336
AGAP5	0.00696908979741374
AGAP6	0.00456710084129449
AGBL1	0.041146897480182
AGBL2	0.00700988051749564
AGBL3	0.0109784526320507
AGBL4	0.0701685227020649
AGBL5	0.00851414736800659
AGC1	0.00629445729336389
AGER	0.00709538467040704
AGFG1	0.0112244330751556
AGFG2	0.00726646325111103
AGGF1	0.00591903399324184
AGK	0.0151434174291918
AGL	0.00744496803877751
AGMAT	0.00568442931972832
AGMO	0.04441849684371
AGPAT1	0.00321159338966725
AGPAT2	0.00477295728706677
AGPAT3	0.00711287007065402
AGPAT4	0.0271862242533741
AGPAT5	0.0105952665646622
AGPAT6	0.00530889739669634
AGPAT9	0.0111128514255796
AGPHD1	0.00574332751446315
AGPS	0.0125395421173739
AGR2	0.00818810332847437
AGR3	0.0160571977044106
AGRN	0.00368466245757278
AGRP	0.00384038956911789
AGT	0.00649349820663092
AGTPBP1	0.0107727714464716
AGTR1	0.00608061681776999
AGTR2	0.00551264711501126
AGTRAP	0.00926926741203274
AGXT	0.00937621829915679
AGXT2	0.0133183218843584
AGXT2L1	0.00970466444116091
AGXT2L2	0.00788727458624268
AHCTF1	0.00536714347258834
AHCY	0.00652999265649664
AHCYL1	0.00700816853573491
AHCYL2	0.0199239335360727
AHDC1	0.00282043573093571
AHI1	0.0112886235796873
AHNAK	0.00720785784391239
AHNAK2	0.00694732065210687
AHR	0.00651034238793042
AHRR	0.0140614263910931
AHSA1	0.0054348875981838
AHSA2	0.00829562218616611
AHSG	0.00718768564057051
AHSP	0.0076155298008964
AICDA	0.0163168310587396
AIDA	0.0125930030762708
AIF1	0.00834655813339653
AIF1L	0.0111009770518156
AIFM1	0.00340913270766777
AIFM2	0.00604810015029529
AIFM3	0.012485996735795
AIG1	0.0396447224125946
AIM1	0.00608376031672171
AIM1L	0.0141558295643004
AIM2	0.0112950992632414
AIMP1	0.00829535081038764
AIMP2	0.00642158598512158
AIP	0.00363734782452707
AIPL1	0.00710721446232857
AIRE	0.00898250048302528
AJAP1	0.0311262642443615
AK1	0.00467739755213076
AK2	0.0189820173087881
AK3	0.0098409982708646
AK4	0.0184861609504525
AK5	0.0263097381315945
AK7	0.0116405178307033
AK8	0.0126172798968727
AKAP1	0.00644006966084174
AKAP10	0.00690603991520484
AKAP11	0.00336639826977487
AKAP12	0.00640459808400003
AKAP13	0.0106053124332619
AKAP14	0.0113578045508669
AKAP16BP	0.000371440393845678
AKAP17A	0.00675776980252448
AKAP2	0.00413276907003335
AKAP3	0.0114492176147238
AKAP4	0.00603794582255757
AKAP5	0.00208843615002848
AKAP6	0.0102453151468375
AKAP7	0.0225388601190831
AKAP8	0.00589635570207999
AKAP8L	0.00862752123448664
AKAP9	0.00963006859075598
AKD1	0.0100071709830303
AKIP1	0.00380398777225421
AKIRIN1	0.00510393743253233
AKIRIN2	0.00921034606221043
AKNA	0.00492783321273443
AKNAD1	0.0150195565166123
AKR1A1	0.00548374645528951
AKR1B1	0.0093223336701458
AKR1B10	0.0110486917572098
AKR1B15	0.0190551169698438
AKR1B1P8	5.88446788816451e-05
AKR1C1	0.0119997605030499
AKR1C2	0.0123300935311246
AKR1C3	0.0158771661352883
AKR1C4	0.0185233604911697
AKR1CL1	0.0302893903233011
AKR1D1	0.016512500716146
AKR1E2	0.00812643182187952
AKR7A2	0.0039524009315505
AKR7A3	0.00670333058826451
AKR7L	0.00841020378042213
AKT1	0.00830554105878355
AKT1S1	0.00397487791978739
AKT2	0.00745569406494205
AKT3	0.0426474786974221
AKTIP	0.00498071002138157
AL078585.1	0.001216123363554
AL118506.1	0.00055956596482546
AL121675_36-2	0.0003648370090662
AL122001_32	0.000335225429463583
AL138764.1	0.00144489904580673
AL161645_14	0.000584258555444092
AL359853.2	0.00331670008242
AL445989.1	0.0275030976065289
AL512274_9	0.00195448397714036
AL589988.1	0.00307771114853736
ALAD	0.00894089105646451
ALAS1	0.0042687637566248
ALAS2	0.0147683093605124
ALB	0.0170456635383388
ALCAM	0.018897807404542
ALDH16A1	0.00542939260067383
ALDH18A1	0.00547713851550388
ALDH1A1	0.0140012781533472
ALDH1A2	0.0154300045260175
ALDH1A3	0.00899646815728543
ALDH1B1	0.00450763872205343
ALDH1L1	0.0116199651402819
ALDH1L2	0.00663340016483999
ALDH2	0.0129946772534197
ALDH3A1	0.00691100942283991
ALDH3A2	0.00721047161609319
ALDH3B2	0.00704154330969738
ALDH4A1	0.011061547615305
ALDH5A1	0.00784166977592196
ALDH6A1	0.0055814617058635
ALDH7A1	0.00998189071053259
ALDH8A1	0.00799949999386954
ALDH9A1	0.0102744190297652
ALDOA	0.00474787888510808
ALDOB	0.00899598104546794
ALDOC	0.00329852638333824
ALG1	0.004864493454216
ALG10	0.00415637098936177
ALG10B	0.00461818998817974
ALG11	0.00362616905562754
ALG12	0.00466304970687883
ALG13	0.0107740973050525
ALG14	0.0184099781072575
ALG1L	0.00611296052424749
ALG2	0.00535828994465099
ALG3	0.00714333483478285
ALG5	0.0111696253544883
ALG6	0.00854411736023426
ALG8	0.00674983081289459
ALG9	0.0116667936840728
ALK	0.0199940870731158
ALKBH1	0.00776447993653707
ALKBH2	0.00341164378706942
ALKBH3	0.0143540680780695
ALKBH4	0.00367245174142544
ALKBH5	0.00471055378794334
ALKBH6	0.00437257838581213
ALKBH7	0.00419069537440905
ALKBH8	0.011921862967845
ALLC	0.0152635891548104
ALOX12	0.00489013460947165
ALOX12B	0.00977056377556204
ALOX12P2	0.00056783970282677
ALOX15	0.00817628585029133
ALOX15B	0.00544291549714715
ALOX5	0.0115937093992148
ALOX5AP	0.0133998778021228
ALOXE3	0.0090011838615223
ALPI	0.00672431160377211
ALPK1	0.00634435441468532
ALPK2	0.010534107288306
ALPK3	0.00828914273743174
ALPL	0.00781793590856142
ALPP	0.00789572631561179
ALPPL2	0.00602357538420742
ALS2	0.0073016529525492
ALS2CL	0.00489508775267018
ALS2CR11	0.00982789858054839
ALS2CR12	0.010593361586115
ALS2CR8	0.00623137591242545
ALX1	0.011436022455439
ALX3	0.00503772032867572
ALX4	0.0125302031026377
AMAC1	0.00877115523271247
AMAC1L2	0.00801780447652858
AMACR	0.00821263349556807
AMBN	0.00846943056760821
AMBP	0.00975657486394754
AMBRA1	0.0112124411093436
AMD1	0.00609876791274841
AMDHD1	0.00764705206356554
AMDHD2	0.00606046597524869
AMELX	0.00540171299831024
AMELY	0.00334864563562178
AMER1	0.0071607760785664
AMFR	0.00716644124951464
AMH	0.00172338337615941
AMHR2	0.00651494659046785
AMICA1	0.0121337114104473
AMIGO1	0.0025479507718186
AMIGO2	0.00418551062026233
AMIGO3	0.00393734989982334
AMMECR1	0.0125617533061715
AMMECR1L	0.00475109288333797
AMN	0.00289298068863066
AMN1	0.011621256080294
AMOT	0.0165814931374579
AMOTL1	0.00852048814276861
AMOTL2	0.00397069728177042
AMPD1	0.0145070540326839
AMPD2	0.00741251911307633
AMPD3	0.00774750405352934
AMPH	0.0393791681854593
AMT	0.00329617594824661
AMTN	0.0128561612718566
AMY1A	0.000783829511665663
AMY1B	0.000463171984166074
AMY1C	0.000855086739998905
AMY2A	0.00374100448749521
AMY2B	0.00790955234498988
AMZ1	0.00588564714024631
AMZ2	0.00264898158397901
ANAPC1	0.00516774272481943
ANAPC10	0.0250089885246992
ANAPC11	0.00305574144649355
ANAPC13	0.0031619207452404
ANAPC16	0.00936743671926729
ANAPC2	0.00447734361065446
ANAPC4	0.00924494275136847
ANAPC5	0.00564628704507214
ANAPC7	0.00757312568746697
ANG	0.00221860343351067
ANGEL1	0.00508379438862737
ANGEL2	0.00555623334908157
ANGPT1	0.0401467230859995
ANGPT2	0.00983665175349512
ANGPT4	0.0114011565333187
ANGPTL1	0.00374477011338274
ANGPTL2	0.00376653592355793
ANGPTL3	0.00288862273989507
ANGPTL4	0.00439238659563729
ANGPTL5	0.00783133425630531
ANGPTL6	0.00325332364772407
ANGPTL7	0.0029964999303708
ANHX	0.00494450157023929
ANK1	0.0183511215580086
ANK2	0.0142614584191022
ANK3	0.0122962873673717
ANKAR	0.00711713888740371
ANKDD1A	0.00951042060163657
ANKFN1	0.0285088605251991
ANKFY1	0.0074775300739541
ANKH	0.0186488694289416
ANKHD1	0.00947605596889283
ANKHD1-EIF4EBP3	0.00496111440899798
ANKIB1	0.00759798174844287
ANKK1	0.00509628720236075
ANKLE1	0.00584160000774072
ANKLE2	0.00756308260747755
ANKMY1	0.0147515703201518
ANKMY2	0.00899711176203976
ANKRA2	0.00365998910368958
ANKRD1	0.00843685583465587
ANKRD10	0.0076870191970895
ANKRD11	0.00439612161825263
ANKRD12	0.00475720578956896
ANKRD13A	0.00555589353907918
ANKRD13B	0.00421860975395526
ANKRD13C	0.0111739748164187
ANKRD13D	0.00729505618866733
ANKRD16	0.00418252372272025
ANKRD17	0.00561826576941421
ANKRD18A	0.00776472861980757
ANKRD18B	0.00652491781808508
ANKRD2	0.0051542070532898
ANKRD20A2	0.00214740229850858
ANKRD20A4	0.00606585803908609
ANKRD20A5P	0.0109760286625848
ANKRD22	0.0138714071155378
ANKRD23	0.00429220010666117
ANKRD24	0.0106222324748323
ANKRD26	0.0104810154063717
ANKRD27	0.00713358757022874
ANKRD28	0.00959919068905972
ANKRD29	0.0142552208840436
ANKRD30A	0.0300541962386501
ANKRD30B	0.0177358566712447
ANKRD30BL	0.0150724169768662
ANKRD31	0.0057526940012946
ANKRD32	0.00772259242500172
ANKRD33	0.00893335957158748
ANKRD34A	0.00411083953877408
ANKRD34B	0.00361294902182062
ANKRD34C	0.00306299727760802
ANKRD35	0.0059349733011767
ANKRD36	0.0121597073061145
ANKRD36BP1	0.002432246727108
ANKRD36C	0.0126699193360901
ANKRD37	0.00413023029131547
ANKRD39	0.00644413195361494
ANKRD40	0.00568512954506951
ANKRD42	0.0106703272979334
ANKRD43	0.0017578510436826
ANKRD44	0.0365660720665452
ANKRD45	0.0148257735893943
ANKRD46	0.00790237846703777
ANKRD49	0.00478848574399387
ANKRD5	0.00570498025759888
ANKRD50	0.004643380115388
ANKRD52	0.0041666622205332
ANKRD53	0.00588772482002606
ANKRD54	0.00484220847111422
ANKRD55	0.0150977266353411
ANKRD56	0.00236638614192812
ANKRD57	0.0023235817117334
ANKRD58	0.00181487797877319
ANKRD6	0.00731678617083313
ANKRD60	0.00442553768393911
ANKRD62	0.00414351057473601
ANKRD63	0.000526667598389527
ANKRD65	0.0010945110271986
ANKRD7	0.0112104462785796
ANKRD9	0.00143410774004009
ANKS1A	0.0131714626828364
ANKS1B	0.0375096269086739
ANKS3	0.00676965207039977
ANKS4B	0.00584786593479315
ANKS6	0.00617126821528262
ANKUB1	0.00532193435243356
ANKZF1	0.00331213790899163
ANLN	0.00634005646866151
ANO1	0.0177086670805401
ANO10	0.0149301680714685
ANO2	0.0375549068952281
ANO3	0.0242791227520124
ANO4	0.0393955078114882
ANO5	0.0129529113175035
ANO6	0.0170388375803944
ANO7	0.0118508471126449
ANO8	0.00297373231234007
ANO9	0.00573115608111655
ANP32A	0.0116018168883051
ANP32B	0.00854181886305785
ANP32C	0.012963357556182
ANP32D	0.00649520432807249
ANP32E	0.00834106916638338
ANPEP	0.00733066097762147
ANTXR1	0.0308714207605187
ANTXR2	0.0306907410113687
ANUBL1	0.00618919926094446
ANXA1	0.0109139866752146
ANXA10	0.021497319149593
ANXA11	0.00645782574976982
ANXA13	0.0144711886277655
ANXA2	0.0107514816917553
ANXA3	0.01216123363554
ANXA4	0.0107638248016425
ANXA5	0.00710352431982476
ANXA6	0.0129874652973705
ANXA7	0.00567026844356466
ANXA9	0.00632665333640809
AOAH	0.0232456913762665
AOC2	0.0039760968623463
AOC3	0.00446495554289132
AOF2	0.00508975428826234
AOX1	0.00886889069836057
AP000867.1	0.000749665087122328
AP001011.2	0.00285326128049687
AP001011.3	0.00608364803253459
AP002414.1	0.000715366684443529
AP005901_2	0.00384208885653785
AP1AR	0.00776633237121118
AP1B1	0.0113870494804935
AP1G1	0.016582057958169
AP1G2	0.00792955591297255
AP1M1	0.0103414269145305
AP1M2	0.00748097234476219
AP1S1	0.0102108471090855
AP1S2	0.0110423252002263
AP1S3	0.0311426143517344
AP2A1	0.00820696748410674
AP2A2	0.00655930367363699
AP2M1	0.00581563580965616
AP2S1	0.00803661943047922
AP3B1	0.0120446190664321
AP3B2	0.0084892822054185
AP3D1	0.0123083028603793
AP3M1	0.00435366359267541
AP3M2	0.00631281220937935
AP3S1	0.0215329059474638
AP3S2	0.0121298902498814
AP4B1	0.00625973986111216
AP4E1	0.00597909509585644
AP4M1	0.00522343735447202
AP4S1	0.0149200205862798
AP5B1	0.00311294376336348
APAF1	0.00641166721297284
APBA1	0.0106011708481646
APBA2	0.0139610962135999
APBA3	0.0025335903407375
APBB1	0.00930403242440958
APBB1IP	0.0177800420274596
APBB2	0.0168180131484928
APBB3	0.00483741378417734
APC	0.0135723472430394
APC2	0.00192394516499754
APCDD1	0.00874900400382052
APCDD1L	0.0130555392244856
APCS	0.00871374106475075
APEH	0.00330991283804942
APEX1	0.00365980698749793
APEX2	0.00418262081684757
APH1A	0.00657390685711158
APH1B	0.00848458160619069
API5	0.0119566516813617
APIP	0.0134455508325643
APITD1	0.013238180331126
APLF	0.0124700149583174
APLN	0.00927545170232894
APLNR	0.00737334637745338
APLP1	0.0076660537181088
APLP2	0.00802259391663895
APMAP	0.00244707749983427
APOA1	0.00367559673312962
APOA1BP	0.00544252573315243
APOA2	0.00632143332540445
APOA4	0.00675453908472687
APOA5	0.00477171020032087
APOB	0.00771001961534508
APOBEC1	0.0139315397976756
APOBEC2	0.00802641419945639
APOBEC3A	0.00766157719039019
APOBEC3B	0.00633463736368206
APOBEC3C	0.00639897371922392
APOBEC3D	0.0113383019010562
APOBEC3F	0.00666003743487462
APOBEC3G	0.00990271881751113
APOBEC3H	0.0117889206530993
APOBEC4	0.00376733868057489
APOBR	0.00599470638341453
APOC1	0.00912092522665499
APOC2	0.00643830015999176
APOC3	0.00839125120852259
APOC4	0.00584309272332585
APOD	0.00825683757360347
APOE	0.00286821548008019
APOF	0.00312398662197358
APOH	0.011493420227808
APOL1	0.00716436671939455
APOL2	0.00377789802287485
APOL3	0.0107494664469203
APOL4	0.00583739214505919
APOL5	0.0055482125802694
APOL6	0.00413623353301796
APOLD1	0.00634836512821768
APOM	0.00568464143813487
APOO	0.013933473713081
APOOL	0.0157327483463491
APP	0.0182181904656922
APPBP2	0.00812478322237868
APPL1	0.00644887952645184
APPL2	0.00817454351140808
APRT	0.00977170344807943
APTX	0.010159785022286
AQP1	0.0107583700655321
AQP10	0.012822878037683
AQP11	0.00556644701332621
AQP12A	0.00681110168134065
AQP12B	0.00521195727237428
AQP2	0.00690775954665782
AQP3	0.00454489789451068
AQP4	0.00624952284048583
AQP5	0.00322318410265252
AQP6	0.00470549499325664
AQP7	0.0930744039773434
AQP8	0.0157353366505651
AQP9	0.0139278993325948
AQR	0.00718134758760857
AR	0.0215970427329407
ARAF	0.00970694842902656
ARAP1	0.00888986545487414
ARAP2	0.00877320666962709
ARAP3	0.00465196704116772
ARC	0.00477872152933057
ARCN1	0.00480986291249384
AREG	0.00245147397396261
ARF1	0.00551264711501126
ARF3	0.00380873800673505
ARF4	0.00735721040382115
ARF5	0.00574467113723022
ARF6	0.0029021125721175
ARFGAP1	0.00934166215040389
ARFGAP2	0.00510212675514034
ARFGAP3	0.00991481620382999
ARFGEF1	0.00726715880221052
ARFGEF2	0.0068330335684571
ARFIP1	0.0140472003490729
ARFIP2	0.00453379324131973
ARFRP1	0.00752629209007116
ARG1	0.00384038956911789
ARG2	0.00549824788311033
ARGFX	0.00819728722901904
ARGLU1	0.0100310937289985
ARHGAP1	0.00451900386229725
ARHGAP10	0.0207220003878769
ARHGAP11A	0.00381226171582845
ARHGAP11B	0.00415206297631309
ARHGAP12	0.00951935997681583
ARHGAP15	0.054802197790406
ARHGAP17	0.0122020146599612
ARHGAP18	0.0109066485391025
ARHGAP19	0.0114138034068998
ARHGAP20	0.0126732069878715
ARHGAP21	0.00992614571466737
ARHGAP22	0.0251075361105929
ARHGAP24	0.0266630810048944
ARHGAP25	0.0255173624464585
ARHGAP26	0.0205248795897979
ARHGAP27	0.00693041124372824
ARHGAP28	0.0319733170947651
ARHGAP29	0.00811849182108643
ARHGAP30	0.00567781733710102
ARHGAP31	0.00857177609536158
ARHGAP32	0.00964416737846344
ARHGAP33	0.00794120973685226
ARHGAP35	0.00445101151060764
ARHGAP36	0.0168437524258665
ARHGAP39	0.00732946098931199
ARHGAP4	0.00650762367727845
ARHGAP40	0.00813918472323255
ARHGAP42	0.0150521326026169
ARHGAP44	0.0134085396494415
ARHGAP5	0.00884784363304257
ARHGAP6	0.0306130022563646
ARHGAP8	0.0123181527792244
ARHGAP9	0.00505233674339344
ARHGDIA	0.00516110890874136
ARHGDIB	0.00875970046520331
ARHGDIG	0.00363222686017234
ARHGEF1	0.00589714993102693
ARHGEF10	0.0166889958252488
ARHGEF10L	0.0162086217699587
ARHGEF11	0.0104449034141772
ARHGEF12	0.00769817896152628
ARHGEF15	0.00613116826399849
ARHGEF16	0.0118649193134558
ARHGEF17	0.00462232935420597
ARHGEF18	0.00815685333666772
ARHGEF19	0.0048696760894361
ARHGEF2	0.0114165380920534
ARHGEF25	0.00877809922310804
ARHGEF26	0.018481878289244
ARHGEF3	0.0327955522987961
ARHGEF33	0.00597630724511001
ARHGEF35	0.00124119807208089
ARHGEF37	0.0062335317377435
ARHGEF38	0.0122962779278329
ARHGEF4	0.020493295027042
ARHGEF40	0.00373237861248645
ARHGEF5	0.00251139367942941
ARHGEF6	0.0109404148149839
ARHGEF7	0.0209608977677113
ARHGEF9	0.0247295828800754
ARID1A	0.0101503209871436
ARID1B	0.0122061843446412
ARID2	0.0103926882212213
ARID3A	0.00629558811940833
ARID3B	0.00705611684201117
ARID3C	0.00503528075466668
ARID4A	0.00930943401512322
ARID4B	0.00869718079495206
ARID5A	0.00386298009599506
ARID5B	0.0125694174850359
ARIH1	0.0108535741048368
ARIH2	0.0081977546571555
ARL1	0.00711632627574181
ARL10	0.00424402235036191
ARL11	0.00527809886212522
ARL13A	0.00620133616171811
ARL13B	0.0153436771309383
ARL14	0.00330810759515984
ARL15	0.0722419090531973
ARL16	0.005435702912855
ARL17A	0.00134098657645839
ARL17B	0.000512411529587359
ARL2	0.00483162525520102
ARL2BP	0.00611769374958566
ARL3	0.0117625046638829
ARL4A	0.00281341972165477
ARL4C	0.00473807200210298
ARL4D	0.0052377590410494
ARL4P	0.00105610713150742
ARL5A	0.00942495606754349
ARL5B	0.0100330177493205
ARL5C	0.00628330404502899
ARL6	0.0125839503127112
ARL6IP1	0.0080478751999897
ARL6IP4	0.00299695179356001
ARL6IP5	0.00588758136323761
ARL6IP6	0.0114915621798384
ARL8A	0.00809665020120176
ARL8B	0.0178022877917844
ARL9	0.00898342384132854
ARMC1	0.00889531930232077
ARMC10	0.00546194940898526
ARMC2	0.00815419121645654
ARMC3	0.0145570066144495
ARMC4	0.0299802425394767
ARMC5	0.00787713075243579
ARMC6	0.008147515913258
ARMC7	0.00550005541305829
ARMC8	0.01346860055986
ARMC9	0.012736427118302
ARMCX1	0.00405820902155134
ARMCX2	0.0043803495559291
ARMCX3	0.00283228730722444
ARMCX4	0.00407697517294607
ARMCX5	0.00303486957452205
ARMCX6	0.00206054124721774
ARMS2	0.00388483852246416
ARNT	0.00759692253055568
ARNT2	0.0163617711586791
ARNTL	0.00809700187391671
ARNTL2	0.00942161506929197
ARPC1A	0.0129556754877555
ARPC1B	0.0049394822943279
ARPC2	0.00763612344557162
ARPC3	0.00774514320922659
ARPC4	0.00723197621521757
ARPC5	0.00644297915720106
ARPC5L	0.00509350369800214
ARPM1	0.00347230933561665
ARPP19	0.00920164137910327
ARPP21	0.023196402428668
ARR3	0.0062838250918857
ARRB1	0.0168082595616144
ARRB2	0.00605095527231746
ARRDC1	0.0037856103441204
ARRDC2	0.00840491288739587
ARRDC3	0.00553848953522183
ARRDC4	0.00561622603455128
ARRDC5	0.00553105669721352
ARSA	0.00375567509332853
ARSB	0.0187467496571381
ARSD	0.00813819927630833
ARSE	0.00808887744490015
ARSF	0.00913635826426354
ARSG	0.0135946870298432
ARSH	0.00690144608624339
ARSI	0.00492849994703463
ARSJ	0.00957697148798774
ARSK	0.00577488748056368
ART1	0.00561715517007411
ART3	0.0110516791704076
ART4	0.00631225936320885
ART5	0.00877930621750285
ARTN	0.00135419850526755
ARV1	0.00831613770665602
ARVCF	0.00395903088758233
ARX	0.0025596912714236
AS3MT	0.00703475615885624
ASAH1	0.0128914726723577
ASAH2	0.00393559865776807
ASAH2B	0.00429568888984123
ASAP1	0.0153360689651721
ASAP2	0.0118653545649633
ASAP3	0.00795090660938856
ASB1	0.0057548694882466
ASB10	0.0204603052951906
ASB11	0.0141554680595005
ASB12	0.0111332004753289
ASB13	0.0108535741048368
ASB14	0.00472897059774091
ASB15	0.0108465442455973
ASB16	0.0042992907456039
ASB17	0.00949069246557344
ASB18	0.0138235436933026
ASB2	0.00729053547028545
ASB3	0.0119363128603929
ASB4	0.0151896900744676
ASB5	0.020618818845711
ASB6	0.00363107923715175
ASB7	0.00852048814276861
ASB8	0.00385035597803429
ASB9	0.0115168576959567
ASCC1	0.0183137397576103
ASCC2	0.00669028288393163
ASCC3	0.00903655034019195
ASCL1	0.00508000898699772
ASCL2	0.000564180941854948
ASCL3	0.00441011769200901
ASCL4	0.00733867546972241
ASCL5	0.000196148929605484
ASF1A	0.00249156981801307
ASF1B	0.00611057059519743
ASGR1	0.00363143336440824
ASGR2	0.00882858787964682
ASH1L	0.00618315673037994
ASH2L	0.00617728799134344
ASIC3	0.0012603460313196
ASIP	0.00617205466465375
ASL	0.00608061681776999
ASMT	0.00832435107768168
ASMTL	0.00935554709743711
ASMTL-AS1	0.00141045235463737
ASNA1	0.00486100886005109
ASNS	0.00902354880074764
ASNSD1	0.00351240598790441
ASPA	0.00761045353306881
ASPDH	0.00709623708366908
ASPG	0.00654672681773843
ASPH	0.0182494053985411
ASPHD1	0.00363903922086491
ASPHD2	0.0102994391296093
ASPM	0.00506135298661418
ASPN	0.008992649866872
ASPRV1	0.00461349124836619
ASPSCR1	0.00979395078941758
ASRGL1	0.0132721793773139
ASS1	0.0125605218924708
ASTE1	0.00405076385066148
ASTL	0.00869866016986541
ASTN1	0.0318141071320609
ASTN2	0.0406187316056819
ASXL1	0.0103739416289586
ASXL2	0.010902702829351
ASXL3	0.0141079138565608
ASZ1	0.0121101360152226
ATAD1	0.00902014152249306
ATAD2	0.00718658091187194
ATAD2B	0.00695165788350949
ATAD3A	0.00564862066484345
ATAD3B	0.00786808413712773
ATAD3C	0.00916520156270672
ATAD5	0.00398453427245741
ATAT1	0.0092012926098264
ATCAY	0.0179038168627279
ATE1	0.017117112082393
ATF1	0.00784667831998996
ATF2	0.00955353828088369
ATF3	0.00737512313249056
ATF4	0.00445681573575187
ATF5	0.00509224800640102
ATF6	0.0159310348221157
ATF6B	0.00429581943982892
ATF7	0.0136948030748752
ATF7IP	0.00922406735809618
ATF7IP2	0.00715785640042032
ATG10	0.0445728472614814
ATG12	0.00611296052424749
ATG13	0.00882572873337558
ATG14	0.00610528463447494
ATG16L1	0.00940642164036541
ATG16L2	0.00347183605401706
ATG2A	0.00413005278442655
ATG2B	0.00503647049552666
ATG3	0.00851286354487799
ATG4A	0.0112925740901443
ATG4B	0.0128576882045573
ATG4C	0.0142579694730554
ATG4D	0.00441644800448558
ATG5	0.0196298173356271
ATG7	0.01492515037089
ATG9A	0.00356150413612243
ATHL1	0.00734298408585018
ATIC	0.00796735120979306
ATL1	0.00819088455059178
ATL2	0.0116545717134388
ATL3	0.0082572587123392
ATM	0.0131816315509852
ATMIN	0.00283368550731029
ATN1	0.00361467397731415
ATOH1	0.00416222503300876
ATOH7	0.00190764449184941
ATOH8	0.00674155342839717
ATOX1	0.0103106111257839
ATP10A	0.0166365676134187
ATP10B	0.0104185671193665
ATP10D	0.00719702999664578
ATP11A	0.0159911580386292
ATP11B	0.00791306076540017
ATP11C	0.0211785729640753
ATP12A	0.0115515171909698
ATP13A1	0.00663086638035581
ATP13A2	0.00782532352884383
ATP13A3	0.00567920690559447
ATP13A4	0.0156766540172772
ATP13A5	0.0123457970664321
ATP1A1	0.00518396336124336
ATP1A1OS	0.000760077102221249
ATP1A2	0.0114525231543308
ATP1A3	0.010793994351071
ATP1A4	0.0110867945473515
ATP1B1	0.00834084609542792
ATP1B2	0.00557912264723226
ATP1B3	0.0101633166811298
ATP1B4	0.0141362278751917
ATP2A1	0.00796328801703044
ATP2A2	0.00645373232720171
ATP2A3	0.01094236880092
ATP2B1	0.00835492544571514
ATP2B2	0.0198230766164655
ATP2B3	0.0244344936100499
ATP2B4	0.0100231894388279
ATP2C1	0.0124357405896533
ATP2C2	0.00899571717180123
ATP4A	0.0068847138293863
ATP4B	0.00543507188163688
ATP5A1	0.00480741907253296
ATP5B	0.00454325332044701
ATP5C1	0.00799224886081474
ATP5D	0.00205085892670349
ATP5E	0.0049112674297373
ATP5EP2	0.0045604626133275
ATP5F1	0.00624623673109447
ATP5G1	0.00386141359960576
ATP5G1P5	0.000723882954496428
ATP5G2	0.009472913812922
ATP5G3	0.00433722318470307
ATP5H	0.003040308408885
ATP5I	0.00651494659046785
ATP5J	0.0175533731272108
ATP5J2	0.00422442852602968
ATP5L	0.00578827947076182
ATP5L2	0.00361224761451683
ATP5O	0.00613744501232859
ATP5S	0.00796207420587357
ATP5SL	0.00678766528495255
ATP6AP1	0.00468633525445968
ATP6AP1L	0.00737781507222759
ATP6AP2	0.00457345538430564
ATP6V0A1	0.00857077277904737
ATP6V0A2	0.00630056911806273
ATP6V0A4	0.0106934985415955
ATP6V0B	0.00478184429358611
ATP6V0C	0.00502820236854057
ATP6V0D1	0.00798080957332312
ATP6V0D2	0.0152794986702938
ATP6V0E1	0.0224686206802964
ATP6V0E2	0.00731594453573029
ATP6V0E2L	0.00212114540154767
ATP6V1A	0.00599206414566655
ATP6V1B1	0.0100081747623218
ATP6V1B2	0.00520177766832668
ATP6V1C1	0.00728721441085229
ATP6V1C2	0.0162260988641853
ATP6V1D	0.00639935882837891
ATP6V1E1	0.011732643903891
ATP6V1E2	0.0048216344810511
ATP6V1F	0.00608061681776999
ATP6V1G1	0.00720476446475268
ATP6V1G2	0.00352573580190025
ATP6V1G3	0.0218442055311372
ATP6V1H	0.0166281302960382
ATP7A	0.00928499250255085
ATP7B	0.00629630036110154
ATP8A1	0.0177022514311566
ATP8A2	0.02643773847491
ATP8B1	0.00620689160791538
ATP8B2	0.00909055348126775
ATP8B3	0.00900403910958296
ATP8B4	0.0146791084955386
ATP9A	0.0126544134346912
ATP9B	0.0139323999059111
ATPAF1	0.00776248955459999
ATPAF1-AS1	0.00461288172382551
ATPAF2	0.00603868152937158
ATPBD4	0.0297692728179292
ATPIF1	0.00392576950618143
ATR	0.00697949060822295
ATRIP	0.00361612439541625
ATRN	0.00838104597749976
ATRNL1	0.0230666877108883
ATRX	0.0134184105327677
ATXN1	0.00818200645332286
ATXN10	0.0150993468037902
ATXN1L	0.00185062250975609
ATXN2	0.00777430460719451
ATXN2L	0.0153730840329575
ATXN3	0.0224786556151904
ATXN3L	0.0045604626133275
ATXN7	0.0100204334564003
ATXN7L1	0.0162840639171259
ATXN7L2	0.00504615503549377
ATXN7L3	0.00876803639785575
ATXN7L3B	0.00186141331156224
AUH	0.0181345454506435
AUNIP	0.00156919143684387
AUP1	0.0046159426937816
AURKA	0.00510229975550502
AURKAIP1	0.003648370090662
AURKB	0.00988761169498251
AURKC	0.013755310636896
AUTS2	0.0284868713237165
AVEN	0.0203524777784863
AVIL	0.00476067804513212
AVL9	0.0372849970843239
AVP	0.004090596768318
AVPI1	0.0040674396281029
AVPR1A	0.00827196082608329
AVPR1B	0.00630953415679192
AVPR2	0.00460949984572887
AWAT1	0.00841808984542838
AWAT2	0.0054616318722485
AXDND1	0.015553390902469
AXIN1	0.00908921864996905
AXIN2	0.00674343286899611
AXL	0.0130438445388015
AZGP1	0.00823628699396939
AZI1	0.00822564051322539
AZI2	0.00642886738138761
AZIN1	0.00422528384664641
AZU1	0.00687688806771606
B2M	0.045768552193438
B3GALNT1	0.00395606395372988
B3GALNT2	0.00710012143392305
B3GALT1	0.00641532967012431
B3GALT2	0.00319124570578
B3GALT4	0.00336920720773535
B3GALT5	0.00785983267120108
B3GALT6	0.001271401698261
B3GALTL	0.0140743735962412
B3GAT1	0.0153663006860977
B3GAT2	0.0210569508319072
B3GAT3	0.00483191872126366
B3Gn-T6	0.00497505012363
B3GNT1	0.00302569154153459
B3GNT2	0.00293336288696442
B3GNT3	0.00572197453897391
B3GNT4	0.0040911801808215
B3GNT5	0.00322481261311812
B3GNT7	0.0047646624318347
B3GNT8	0.0019250193945704
B3GNT9	0.00294223394408226
B3GNTL1	0.0196024304594961
B4GALNT1	0.00717376141422303
B4GALNT2	0.00968394530237444
B4GALNT3	0.00876485307065945
B4GALNT4	0.00534977345024956
B4GALT1	0.00896090899460841
B4GALT2	0.00752859745610498
B4GALT3	0.00365762991322713
B4GALT4	0.00534036781386756
B4GALT5	0.01449031308502
B4GALT6	0.0100020589952875
B4GALT7	0.00517223198828606
B7	0.00419620841098504
B9D1	0.00629891572441317
B9D2	0.00570057826665937
BAALC	0.0339247381687786
BAAT	0.00757537465125522
BABAM1	0.004698658450095
BACE1	0.00541441377996651
BACE2	0.0149379314887413
BACH1	0.00415825084960119
BACH2	0.0200183727064827
BAD	0.00723197621521757
BAG1	0.00671395896334079
BAG2	0.00387209089810825
BAG3	0.00554222887036328
BAG4	0.00505832971085233
BAG5	0.00534628271198412
BAG6	0.00649953494008682
BAGE4	0.0140614263910931
BAHCC1	0.00376863066091762
BAHD1	0.00436776700994746
BAI1	0.00828651881790737
BAI2	0.00477324586262525
BAI3	0.0308023708826104
BAIAP2	0.0172111123115012
BAIAP2L1	0.0150352751783141
BAIAP2L2	0.00750187249734149
BAIAP3	0.00615191208473653
BAK1	0.00481860200653471
BAMBI	0.00503223460780965
BANF1	0.003242995636144
BANF2	0.0296786727526349
BANK1	0.0198664427328669
BANP	0.0187397731104934
BAP1	0.00872110384685642
BARD1	0.011489083190388
BARHL1	0.00506100119283905
BARHL2	0.00728733716562641
BARX1	0.0025753200639967
BARX2	0.0156358718171228
BASP1	0.00744075479016591
BAT2D1	0.00694058677130076
BATF	0.0150567654535257
BATF2	0.005306720131872
BATF3	0.0099760119666539
BAX	0.0183908941226264
BAZ1A	0.00574085210155549
BAZ1B	0.0059249136917085
BAZ2A	0.00813768990800703
BAZ2B	0.00649271947900199
BBC3	0.0066528170994075
BBIP1	0.00509987216974258
BBOX1	0.012317950563833
BBS1	0.00660268997889166
BBS10	0.00256998445612931
BBS12	0.0031044499364986
BBS2	0.00497734700734358
BBS4	0.00860772738781507
BBS5	0.00805415034634447
BBS7	0.00659865819470291
BBS9	0.0306531740188761
BBX	0.0119960272428316
BCAM	0.00646730151206379
BCAN	0.0105521082539927
BCAP29	0.013109244235841
BCAP31	0.00748007334142558
BCAR1	0.0143811306462101
BCAR3	0.0105329517136608
BCAS1	0.025087829356156
BCAS2	0.00863662831196535
BCAS3	0.0271762336139731
BCAS4	0.0297337137085798
BCAT1	0.0264436126726276
BCAT2	0.00635911835140832
BCCIP	0.0085926571432278
BCDIN3D	0.00329972038916529
BCHE	0.0157309489812955
BCKDHA	0.00687136967747999
BCKDHB	0.0250651380274488
BCKDK	0.00755292113200002
BCL10	0.00771770596101576
BCL11A	0.023716246488018
BCL11B	0.0113935132998886
BCL2	0.0662601300216189
BCL2A1	0.013555627622779
BCL2L1	0.0113816673768515
BCL2L10	0.00284750836344351
BCL2L11	0.019543746984864
BCL2L12	0.00582650148807214
BCL2L13	0.00829516244893314
BCL2L14	0.0140847569009276
BCL2L15	0.00611769374958566
BCL2L2	0.00376120627903299
BCL3	0.00485112946120991
BCL6	0.00590860502660253
BCL6B	0.00874088667554437
BCL7A	0.0143104171659587
BCL7B	0.00655987725660901
BCL7C	0.0165575886927061
BCL9	0.00527018528669818
BCL9L	0.0130086480883171
BCLAF1	0.0102598029693969
BCMO1	0.0101528547231014
BCO2	0.00745399751281805
BCOR	0.0117485847919955
BCORL1	0.00944945579046316
BCORP1	0.0013743859930576
BCR	0.00870814810077105
BCS1L	0.0027362775679965
BDH1	0.007742180715649
BDH2	0.0064513861359267
BDKRB1	0.00484388119381678
BDKRB2	0.00721297658230369
BDNF	0.0272437003231106
BDP1	0.00499652970511614
BEAN1	0.00827899366727145
BECN1	0.0039638610741117
BEGAIN	0.00568138440044166
BEND2	0.011589452483702
BEND3	0.00525911008243798
BEND4	0.0103995596042234
BEND5	0.0182975661053098
BEND6	0.0148598851721478
BEND7	0.0191121247554828
BEST1	0.00695218673595753
BEST2	0.00497179845688253
BEST3	0.0196230108474612
BEST4	0.00307879332545316
BET1	0.00965745023998764
BET1L	0.00534620917692886
BET3L	0.0149342621843032
BEX1	0.0110030209083457
BEX2	0.00777595365150761
BEX4	0.00905971096338885
BEX5	0.00374609428951901
BFAR	0.00602668673512902
BFSP1	0.011283216060731
BFSP2	0.014163744462546
BGLAP	0.00270918571088762
BGN	0.0059900949395785
BHLHA15	0.00192019478455895
BHLHA9	0.00100484769446199
BHLHB9	0.00386141359960576
BHLHE22	0.00405905049353756
BHLHE23	0.00201790381120686
BHLHE40	0.00379854513071346
BHLHE41	0.00283258547411646
BHMT	0.00775390694944134
BHMT2	0.00866989046269953
BICC1	0.022302935707813
BICD1	0.0132888890085076
BICD2	0.00910954366814237
BID	0.0138370404253385
BIK	0.00600508120512689
BIN1	0.0131691872654327
BIN2	0.00905646639113093
BIN3	0.00969547169762539
BIRC2	0.00521616725401594
BIRC3	0.00422125465035272
BIRC5	0.0120210023562154
BIRC6	0.00826102737696212
BIRC7	0.0067720581950415
BIRC8	0.00877456097754151
BIVM	0.00870597677140511
BLCAP	0.004145875103025
BLID	0.00669425704708623
BLK	0.00922907849021217
BLM	0.00557032527946631
BLMH	0.00724073450010769
BLNK	0.0150177961817195
BLOC1S1	0.00487439527286818
BLOC1S2	0.00599557322591307
BLOC1S3	0.00125805865195241
BLVRA	0.0100729409910533
BLVRB	0.00590436705493608
BLZF1	0.00761960922439586
BMF	0.00729674018132399
BMI1	0.00518804921149183
BMP1	0.0147762851442164
BMP10	0.00643830015999176
BMP15	0.00640553527368137
BMP2	0.00555985870239423
BMP2K	0.0109076125140652
BMP2KL	0.00123973740944825
BMP3	0.00964157000703487
BMP4	0.00405870022310809
BMP5	0.0282648452078759
BMP6	0.0196614497103769
BMP7	0.0193819661066419
BMP8A	0.00697083119059488
BMP8B	0.00696584602270309
BMPER	0.0265650271178669
BMPR1A	0.0104385823419504
BMPR1B	0.0218263964729691
BMPR2	0.010744959073557
BMS1	0.00582942999677092
BMX	0.00717800624346221
BNC1	0.0079017462767604
BNC2	0.0321742046142577
BNIP1	0.00985864711998738
BNIP2	0.00897568240792285
BNIP3	0.00869995944696322
BNIP3L	0.00663340016484
BNIPL	0.00892337601671328
BOC	0.00760758785720999
BOD1	0.00629315089345137
BOD1L	0.00391494496950132
BOD1L2	0.00253066133456323
BOK	0.00530983440424985
BOLA1	0.00568405485139369
BOLA2B	0.000119227780740588
BOLA3	0.00799528723241305
BOLL	0.0208808041202993
BPGM	0.00624432573209457
BPHL	0.0115274363043252
BPI	0.0109899672812974
BPIFB4	0.00536873972690912
BPIFC	0.00197500349396073
BPIL1	0.0109292132345539
BPIL2	0.0113113836472296
BPIL3	0.0112103001684438
BPNT1	0.00702517865354009
BPTF	0.00809809374960591
BPY2C	0.000511453751027383
BRAF	0.0343194135647018
BRAP	0.00538334541202234
BRAT1	0.0047712869190531
BRCA1	0.010084318021002
BRCA2	0.00751229173391648
BRCC3	0.0104659828595878
BRD1	0.00883005638742287
BRD2	0.00418451049825032
BRD3	0.00940829448812844
BRD4	0.0105213055947926
BRD7	0.00735829243745479
BRD8	0.00900597223596703
BRD9	0.0130720481059291
BRDT	0.00829349952043945
BRE	0.0442475642583548
BRF1	0.0126875716492228
BRF2	0.00408269986335985
BRI3	0.00864213650084633
BRI3BP	0.00789032420401106
BRICD5	0.00321503877721172
BRIP1	0.0115580364472172
BRIX1	0.0117489884275556
BRK1	0.00986810458986839
BRMS1	0.00878804474393036
BRMS1L	0.0101906633705219
BROX	0.00611013437513781
BRP44	0.00983349750998741
BRP44L	0.00995010024725999
BRPF1	0.00372008252487648
BRPF3	0.00462852921949656
BRS3	0.00501650887466025
BRSK1	0.00707193688947319
BRSK2	0.0175079292812998
BRWD1	0.00828348480615081
BRWD1-IT2	0.000249888362374109
BRWD3	0.00781070912365796
BSCL2	0.00937503163251067
BSDC1	0.00892066333620126
BSG	0.0109234272331432
BSN	0.00438045963266395
BSND	0.00727400890350055
BSPH1	0.0104239145447486
BSPRY	0.00538655137455059
BST1	0.0105791295732362
BST2	0.00473683409561088
BSX	0.0069381397023273
BTAF1	0.00527534594190316
BTBD1	0.00691150855684415
BTBD10	0.00820116806094188
BTBD11	0.0201747262844395
BTBD16	0.0124130935037316
BTBD17	0.00342748755907703
BTBD18	0.00345392680392265
BTBD19	0.00412315797917281
BTBD2	0.00509800763619119
BTBD3	0.00572019784769185
BTBD6	0.00378826270448039
BTBD7	0.0072672760636234
BTBD8	0.0149444524851569
BTBD9	0.0273656531270846
BTC	0.0166112939882096
BTD	0.00570057826665937
BTF3	0.00458249383368173
BTF3L1	0.00114011565333187
BTF3L4	0.0105550329666951
BTG1	0.00604526439441087
BTG2	0.0076868174866149
BTG3	0.0078045513238866
BTG4	0.0109939723714145
BTK	0.0124099861417215
BTLA	0.0111967220023765
BTN1A1	0.00737289211870024
BTN2A1	0.00938242167860798
BTN2A2	0.00980431449057217
BTN2A3	0.00279687656013271
BTN3A1	0.00917645147153701
BTN3A2	0.00914815186912262
BTN3A3	0.00536341585977661
BTNL2	0.0106688990738084
BTNL3	0.00777329387624986
BTNL8	0.0162225362916995
BTNL9	0.0123485991125678
BTRC	0.0144790925215216
BUB1	0.00466964495950292
BUB1B	0.00639961593493582
BUB3	0.00842784580213714
BUD13	0.0048252636682949
BUD31	0.00691932258573827
BVES	0.00939884815599905
BX088651.1	0.00119618691497115
BX284668.1	0.00732437934867749
BYSL	0.00345678901284185
BZRAP1	0.00798543404164329
BZW1	0.00790381515043279
BZW2	0.00799166781764056
C10orf10	0.00222670475016929
C10orf105	0.00565356712842276
C10orf107	0.0268846075013835
C10orf108	0.00164181202035525
C10orf11	0.108259424047031
C10orf111	0.00257256865367192
C10orf112	0.0176586555671326
C10orf113	0.0236196707291207
C10orf114	0.00306250044106664
C10orf115	0.0266907075053693
C10orf116	0.00639649301609571
C10orf118	0.0046264092362121
C10orf12	0.0035518987661493
C10orf120	0.00825226568125928
C10orf122	0.0167786004169482
C10orf125	0.00553404451954348
C10orf126	0.0167656313414814
C10orf128	0.0413028396203591
C10orf129	0.00971453076146553
C10orf131	0.0177562963676622
C10orf137	0.00781256931882391
C10orf140	0.00618095702928435
C10orf18	0.00314411161659271
C10orf2	0.004553805003673
C10orf25	0.00281784681799097
C10orf26	0.00468012489764221
C10orf27	0.00906910178786718
C10orf28	0.00496440602837191
C10orf31	0.00147906895567378
C10orf32	0.00698986793070756
C10orf35	0.0111230795447012
C10orf40	0.00141409693436512
C10orf46	0.0113888309586881
C10orf47	0.00443494529369463
C10orf53	0.0260620442857266
C10orf54	0.00877012041024518
C10orf55	0.00372037739508296
C10orf57	0.00823825504343031
C10orf58	0.00594842949564456
C10orf6	0.00284349116946825
C10orf61	0.00294029826385589
C10orf62	0.00285028913332969
C10orf64	0.00265438690806678
C10orf67	0.0237937179825782
C10orf68	0.0246264914525603
C10orf71	0.0107131840252791
C10orf76	0.0127428578528919
C10orf81	0.0192000563926656
C10orf82	0.0129221188857343
C10orf85	0.000565638773746046
C10orf88	0.00425370503844
C10orf90	0.0376868673944548
C10orf91	0.0052476556098563
C10orf92	0.009276927368502
C10orf93	0.00687117396884494
C10orf95	0.00120198239421035
C10orf96	0.0219043069149784
C10orf99	0.0124578490900654
C11orf1	0.00543631304899966
C11orf10	0.00684069391999124
C11orf16	0.00471637586506519
C11orf2	0.00375087857341367
C11orf20	0.00317644162122313
C11orf21	0.004891669395301
C11orf24	0.0037294449815656
C11orf30	0.00603925207751306
C11orf31	0.00207630818167756
C11orf34	0.0053959790472444
C11orf35	0.00318873291388568
C11orf40	0.00820046488268064
C11orf41	0.0119944356128647
C11orf42	0.00486085236630116
C11orf44	0.0225427745439278
C11orf45	0.00499776724748219
C11orf46	0.00510212675514034
C11orf47	0.00277593376463413
C11orf48	0.004698658450095
C11orf49	0.026883762234678
C11orf51	0.00508379438862737
C11orf52	0.00735558486020564
C11orf53	0.00546485815267936
C11orf54	0.0108539632892209
C11orf55	0.00089714018622836
C11orf57	0.00603911090092515
C11orf58	0.00803037981912015
C11orf61	0.00452455345889185
C11orf63	0.0140703696032879
C11orf65	0.0153370971964135
C11orf66	0.00620908055335669
C11orf67	0.0129027722718534
C11orf68	0.00525320176629326
C11orf70	0.0143143346083803
C11orf71	0.00480697410593979
C11orf72	0.001013436136295
C11orf73	0.01308253921399
C11orf74	0.0144620075665881
C11orf75	0.002432246727108
C11orf80	0.00758731833013778
C11orf82	0.00335986034375279
C11orf83	0.00310499582184
C11orf84	0.00558716362051641
C11orf85	0.0116205762759021
C11orf86	0.00220160264091672
C11orf87	0.00727831406975499
C11orf88	0.0157617092402925
C11orf89	0.00193819661066419
C11orf9	0.00860016291344671
C11orf91	0.00159851266858902
C11orf92	0.00233495685802368
C11orf93	0.00341299137513542
C11orf94	0.00700192239621999
C11orf96	0.00255218549920163
C12orf10	0.00358062847094148
C12orf11	0.00577959618322693
C12orf12	0.00820210966328188
C12orf23	0.00452148430039307
C12orf24	0.00605842478558835
C12orf26	0.0123827130560548
C12orf28	0.0068737407505226
C12orf29	0.00458844091156877
C12orf32	0.00373996097159912
C12orf34	0.00487254725132562
C12orf35	0.00314118820734914
C12orf36	0.00839912538857438
C12orf37	0.00490079564417283
C12orf39	0.00841931559383538
C12orf4	0.00768598762318486
C12orf40	0.0200178841642671
C12orf41	0.00854739848826492
C12orf42	0.0455620557665178
C12orf43	0.00679734351492159
C12orf44	0.0044146944019426
C12orf45	0.00666906360658645
C12orf48	0.00292454516285531
C12orf49	0.00876704702637176
C12orf5	0.00949114728382549
C12orf50	0.0164396435410553
C12orf51	0.00764345906378268
C12orf52	0.00358080768157566
C12orf53	0.00554345985506947
C12orf54	0.0151065324066473
C12orf55	0.00559494454798006
C12orf56	0.0184782459235473
C12orf57	0.00344727882582236
C12orf59	0.0112343103401482
C12orf60	0.00385600090882975
C12orf61	0.00110556669414
C12orf62	0.00251611730390483
C12orf63	0.00983659047816214
C12orf64	0.00169578955077251
C12orf65	0.00404160758546389
C12orf66	0.00588974543784
C12orf67	0.00677242352158814
C12orf68	0.00327417828649154
C12orf69	0.00290578148813787
C12orf70	0.0102345265624675
C12orf71	0.00378349490883466
C12orf73	0.00608061681776999
C12orf74	0.00620795957835157
C12orf75	0.0233723708933034
C12orf76	0.0116694190399851
C12orf77	0.00687192996528801
C13orf15	0.00700592807264804
C13orf16	0.0156015826245414
C13orf23	0.00588758136323761
C13orf26	0.0128951011825122
C13orf27	0.00370690009211647
C13orf30	0.00703614231770528
C13orf31	0.00325898488377
C13orf33	0.00840085218244539
C13orf34	0.00449531314742282
C13orf35	0.00613045793922713
C13orf36	0.00608061681776999
C13orf40	0.00221609108646
C14orf1	0.00672749094731999
C14orf101	0.00842526143818131
C14orf102	0.00504195351585048
C14orf104	0.00171883697280428
C14orf105	0.00853743169363666
C14orf109	0.00560292653661871
C14orf118	0.0109832447245373
C14orf119	0.00206999721456
C14orf126	0.00723197621521757
C14orf128	0.00128012985637263
C14orf129	0.00469076154513685
C14orf132	0.00220160264091672
C14orf135	0.00590128065355927
C14orf142	0.00325102285306515
C14orf144	0.000995010024725999
C14orf147	0.0167216962488675
C14orf148	0.00283439110629119
C14orf149	0.00318590064254991
C14orf153	0.00874480459875169
C14orf159	0.00874614002130254
C14orf162	0.000409929223669887
C14orf164	0.00563618635268382
C14orf166	0.00588206606453669
C14orf166B	0.0100052492709349
C14orf167	0.000829175020604999
C14orf173	0.00321285037338141
C14orf176	0.00351448494972027
C14orf177	0.00926570181755428
C14orf178	0.00875015590849828
C14orf180	0.00566517094823291
C14orf181	0.0032769791233491
C14orf182	0.0123301396582558
C14orf183	0.00331159746690858
C14orf2	0.00999211253861554
C14orf20	0.00243963957430285
C14orf21	0.00400919790182637
C14orf23	0.0194362573282291
C14orf28	0.00469243741564244
C14orf37	0.0124986097944614
C14orf38	0.00343272457263734
C14orf39	0.0120061158595765
C14orf43	0.00538884492358775
C14orf45	0.00721779768315837
C14orf48	0.00349312029957
C14orf49	0.00528938901463804
C14orf50	0.00965998700127999
C14orf79	0.00318952599950512
C14orf80	0.00613390761684708
C14orf93	0.00328285620402796
C15orf17	0.00247502493587623
C15orf2	0.0134803648552982
C15orf23	0.0121965438755923
C15orf24	0.00743186499949666
C15orf26	0.00869810087839946
C15orf27	0.0108010956631441
C15orf29	0.00598093457485573
C15orf32	0.0138597299533528
C15orf33	0.0256246032890307
C15orf37	0.00153175843501076
C15orf38	0.00699136999752409
C15orf39	0.00497913189324494
C15orf40	0.0123345745500751
C15orf41	0.033831516975465
C15orf42	0.00435284343626863
C15orf43	0.010235246408192
C15orf44	0.00523706303958225
C15orf48	0.00868659545395714
C15orf52	0.00749401137138808
C15orf53	0.005269867908734
C15orf54	0.00376733868057489
C15orf55	0.00505555255281495
C15orf56	0.00202687227259
C15orf57	0.00752212677100149
C15orf58	0.00259922739619702
C15orf59	0.00701132347355112
C15orf60	0.0226144288391221
C15orf61	0.00230909499408987
C15orf62	0.00103646877575625
C15orf63	0.0049112674297373
C16orf11	0.00287022122517115
C16orf13	0.00353636126053248
C16orf3	0.0117489884275556
C16orf42	0.00291403361873961
C16orf45	0.0347855817280203
C16orf46	0.00911096425989854
C16orf47	0.0121158558980939
C16orf48	0.00336449114989003
C16orf5	0.00296757375795473
C16orf52	0.00119440687491911
C16orf53	0.00236071005866364
C16orf54	0.003242995636144
C16orf55	0.00521195727237428
C16orf57	0.00692641690144477
C16orf58	0.00584953687298439
C16orf59	0.00327848925197737
C16orf61	0.0141374341013152
C16orf62	0.0155173934043242
C16orf7	0.00432955311391851
C16orf70	0.00871123827793999
C16orf71	0.00535701174540581
C16orf72	0.00627889780095815
C16orf73	0.00798288628671717
C16orf74	0.0163891625166457
C16orf78	0.0178303801423331
C16orf79	0.00477952413623842
C16orf80	0.00733435224411432
C16orf85	0.00579302007638898
C16orf86	0.00453178045852669
C16orf87	0.00882670183224677
C16orf88	0.00532550753974627
C16orf89	0.0101333791375276
C16orf90	0.00601754659013887
C16orf91	0.00749584866139222
C16orf92	0.0056234275833512
C16orf93	0.00514120965809174
[truncated: 18,538 more rows]
