# Supplementary material for: Pathway Based Analysis of Mutation Data Is Efficient for Scoring Target Cancer Drugs
Source: Front Pharmacol. 2019 Jan 23;10:1. doi: 10.3389/fphar.2019.00001 (PMC6351482; doi:10.3389/fphar.2019.00001)
Supplement: Supplementary Table 1 — The complete clinical status information for 128 target drugs in eight cancer localizations. [file Table_1.XLSX]

## Sheet: clinical_ratings_clean_for_cosm
drug_name	central_nervous_system	large_intestine	kidney	liver	stomach	lung	ovary	thyroid
Abemaciclib	0.3	0	0	0	0	0.7	0	0
Afatinib	0	0.4	0	0	0.3	1	0	0
Aflibercept	0	1	0.4	0	0.3	0.85	0.85	0.4
Alectinib	0	0	0	0	0	1	0	0
Alemtuzumab	0	0	0	0	0	0	0	0
Alitretinoin	0	0	0	0	0	0	0	0
Apalutamide	0	0	0	0	0	0	0	0
Arsenic	0.3	0	0.4	0.4	0	0.4	0	0
Atezolizumab	0	0.3	0.7	0	0	1	0.7	0
Avelumab	0.3	0.3	0.7	0	0.7	0.7	0.7	0
Axitinib	0.3	0.4	1	0.4	0	0.4	0	0.4
Belinostat	0.3	0	0	0.4	0	0.4	0.4	0
Bevacizumab	1	1	1	0.4	0.85	1	1	0
Bexarotene	0	0	0	0	0	0.7	0	0
Bicalutamide	0	0	0	0	0	0	0	0
Binimetinib	0	0.7	0	0	0	0.3	0.7	0
Blinatumomab	0	0	0	0	0	0	0	0
Bortezomib	0.3	0	0	0	0	0	0	0
Bosutinib	0.4	0	0	0	0	0	0	0
Brentuximab	0	0	0	0	0	0	0	0
Brigatinib	0	0	0	0	0	1	0	0
Cabazitaxel	0.3	0	0	0	0.3	0.4	0.3	0
Cabozantinib	0.4	0	1	0.7	0	0.3	0.3	1
Carfilzomib	0	0	0.3	0	0	0.3	0	0
Ceritinib	0	0	0	0	0	1	0	0.3
Cetuximab	0	1	0	0.4	0.85	0.85	0.4	0
Cobimetinib	0	0.7	0	0	0	0	0	0
Crizotinib	0.1	0	0.3	0	0	1	0	0
CYT	0	0	0	0	0	0	0	0
Dabrafenib	0	0.3	0	0	0	0.3	0	0.3
Daratumumab	0	0.3	0	0	0	0.3	0	0
Dasatinib	0.4	0.3	0	0	0	0.4	0.3	0
Degarelix	0	0	0	0	0	0	0	0
Denileukin	0	0	0.4	0	0	0	0.4	0
Denosumab	0	0	0	0	0	0.7	0	0
Docetaxel	0	0	0	0	1	1	0.85	0
Dovitinib	0.3	0.4	0.85	0.4	0.4	0	0	0.4
Durvalumab	0.3	0.3	0.3	0.3	0.3	0.7	0.3	0
Elotuzumab	0	0	0	0	0	0	0	0
Enzalutamide	0	0	0	0.3	0	0	0.3	0
Erlotinib	0.4	0.85	0.4	0.85	0	1	0	0
Estramustine	0	0	0.4	0	0	0	0	0
Everolimus	0	0.2	1	0.85	0.85	1	0.3	0
Exemestane	0	0	0	0	0	0	0	0
Flavopiridol	0	0	0.4	0.4	0.4	0	0.4	0
Foretinib	0	0	0.4	0	0	0.4	0	0
Fulvestrant	0	0	0	0	0	0.3	0.4	0
Ganetespib	0	0.4	0	0	0	0.4	0.3	0
Gefitinib	0.4	0.4	0.4	0.4	0.85	1	0.4	0
Goserelin	0	0	0	0	0	0	0	0
Homoharringtonine	0	0	0	0	0	0	0	0
Ibritumomab	0	0	0	0	0	0	0	0
Ibrutinib	0	0	0.3	0	0.3	0.3	0	0
Idelalisib	0	0	0	0	0	0	0	0
Imatinib	0.85	0.4	0.4	0	0.4	0.4	0.4	0
Inotuzumab	0	0	0	0	0	0	0	0
Ipilimumab	0.7	0.3	0.7	0	0.7	0.7	0	0
Ixabepilone	0	0.4	0.4	0	0.4	0.4	0.3	0
Ixazomib	0	0	0	0	0	0	0	0
Lapatinib	0.3	0.4	0	0.4	0.7	0	0.4	0
Lenalidomide	0	0	0.4	0.4	0	0.4	0.4	0
Lenvatinib	0	0	1	0.7	0	0.3	0	1
Letrozole	0	0	0	0	0	0	0.85	0
Leuprolide	0	0	0	0	0	0	0	0
Lomustine	0	0	0	0	0	0	0	0
Masitinib	0	0.7	0	0	0.3	0	0.3	0
Medroxyprogesterone	0	0	1	0	0	0	0	0
Megestrol	0	0	0	0.85	0	0	0	0
Methyltestosterone	0	0	0	0	0	0	0	0
Midostaurin	0	0	0	0	0	0	0	0
Mogamulizumab	0	0	0	0	0	0	0	0
Moxetumomab	0	0	0	0	0	0	0	0
Necitumumab	0	0	0	0	0	1	0	0
Nilotinib	0	0	0	0	0	0	0	0
Nilutamide	0	0	0	0	0	0	0	0
Nimotuzumab	0.85	0	0	0	0.7	0.3	0	0
Nintedanib	0.4	0.85	0.3	0.85	0	1	0.85	0.3
Niraparib	0	0	0	0	0	0	1	0
Nivolumab	0.7	0.3	1	0.7	0.7	1	0.3	0
Obinutuzumab	0	0	0	0	0	0	0	0
Ofatumumab	0	0	0	0	0	0	0	0
Olaparib	0.3	0.3	0	0	0.7	0.3	1	0
Olaratumab	0.4	0	0	0	0	0.4	0.4	0
Osimertinib	0	0	0	0	0	1	0	0
Paclitaxel	0	0	0	0	0.7	1	1	0.7
Palbociclib	0.3	0	0	0.3	0	0.7	0.3	0
Panitumumab	0	1	0.3	0	0.3	0.4	0.3	0
Panobinostat	0	0.4	0.4	0	0	0	0	0.4
Pazopanib	0.3	0	1	0.1	0.4	0.7	0.85	0.3
Pembrolizumab	0.3	0.7	0.7	0.7	0.7	1	0	0
Perifosine	0.3	0.85	0.4	0	0	0.4	0	0
Pertuzumab	0	0.4	0	0	0.7	0.4	0.85	0
Pomalidomide	0	0	0	0	0	0	0	0
Ponatinib	0.3	0	0	0	0	0.3	0	0
Ramucirumab	0.4	1	0.4	0.7	1	1	0	0
Regorafenib	0.3	1	0.3	1	0.7	0	0.3	0.3
Ribociclib	0	0	0	0.3	0	0.3	0	0
Rigosertib	0	0	0	0	0	0	0.4	0
Rituximab	0	0	0	0	0	0	0	0
Romidepsin	0.4	0.4	0.4	0	0	0.4	0	0.4
Rucaparib	0	0	0	0	0	0	1	0
Ruxolitinib	0	0	0	0	0	0.3	0.3	0
Selumetinib	0	0.4	0	0.4	0.3	0.7	0.4	0.7
Siltuximab	0	0	0.3	0	0	0	0	0
Sonidegib	0	0	0	0	0	0	0	0
Sorafenib	0.3	0.4	1	1	0.4	0	0.4	1
Sunitinib	0.7	0	1	0.7	0.4	0	0.4	0.4
Tamoxifen	0	0	0	0	0	0	0	0
Tecemotide	0	0.4	0	0	0	0.85	0	0
Temozolomide	1	0	0	0	0	0	0	0
Temsirolimus	0.4	0.4	1	0.3	0	0.4	0.4	0.3
Thalidomide	0	0.7	0.85	0	0	0	0.85	0
Tivantinib	0	0.4	0.3	0.85	0.4	0.85	0	0
Tivozanib	0.4	0.4	0.85	0.3	0	0	0.3	0
Toremifene	0	0	0	0	0	0	0.85	0
Trametinib	0	0.3	0	0	0	0.3	0.7	0.3
Trastuzumab	0	0.4	0	0	1	0.4	0	0
Trebananib	0.4	0.4	0.3	0.4	0	0.4	0.85	0
Vandetanib	0.3	0.4	0.4	0.4	0	0.85	0	1
Veliparib	0.4	0.4	0	0	0	0.7	0.7	0
Vemurafenib	0	0.4	0	0	0	0.3	0	0.4
Venetoclax	0	0	0	0	0	0	0	0
Vinblastine	0	0	0	0	0	0.7	0	0
Vincristine	0	0.85	0	0	0	0	0	0
Vindesine	0	0	0	0	0	0.85	0	0
Vinorelbine	0	0	0	0	0	1	0	0
Vismodegib	0.4	0.4	0	0	0.3	0	0.4	0
Vorinostat	0.4	0.3	0.4	0	0.3	0.4	0	0
