# Supplementary material for: Pathway Based Analysis of Mutation Data Is Efficient for Scoring Target Cancer Drugs
Source: Front Pharmacol. 2019 Jan 23;10:1. doi: 10.3389/fphar.2019.00001 (PMC6351482; doi:10.3389/fphar.2019.00001)
Supplement: Supplementary Table 2 — Mutation Drug Scores for 8736 virtual drugs specific to the same number of genes. [file Table_2.XLSX]

## Sheet: MDS
potential target	MDS
PIK3CA	387.11
PIK3R1	371.307
MAPK1	354.75
MAPK3	343.809
HRAS	343.656
PIK3CB	313.016
AKT1	305.544
PIK3R2	302.744
PIK3CD	293.154
KRAS	291.421
PIK3R3	290.071
MAP2K1	288.797
NRAS	287.896
PIK3R5	279.342
RAF1	271.724
MAPK8	267.734
MAP2K2	257.325
TP53	255.893
GRB2	254.363
SOS1	243.391
RAC1	239.32
MAPK9	233.009
EGFR	232.797
MAPK14	224.082
MAPK10	222.506
EGF	214.204
RELA	212.427
PRKCA	211.987
NFKB1	211.632
AKT2	205.383
JUN	202.7
AKT3	202.624
PRKCB	200.795
VEGFA	199.314
SOS2	197.812
MET	194.475
SRC	192.283
PDGFRB	188.879
SHC1	188.536
FGF2	186.432
GNB1	185.718
IGF1	185.443
IGF1R	184.404
PDGFRA	183.596
FIGF	183.56
VEGFC	183.448
PLCG1	183.116
FGF1	182.571
FGFR1	182.28
FGF4	182.102
MAP2K4	181.386
FGF6	181.25
VEGFB	181.216
FGF16	180.977
FGF18	180.977
FGF20	180.977
FGF23	180.977
FGF10	180.862
FGF22	180.862
FGF19	180.004
BRAF	179.612
FGF7	179.179
CREB1	178.591
FGF11	177.83
FGF12	177.83
FGF13	177.83
FGF14	177.83
FGF17	177.83
FGF21	177.83
FGF5	177.83
FGF8	177.83
KDR	176.967
FGFR2	176.576
GNG2	175.402
CDC42	174.689
MRAS	174.644
PRKCG	174.434
RRAS2	173.821
PIK3C2G	173.396
FGFR3	173.332
PDGFA	172.69
GNAQ	172.356
IL6	171.139
MAPK11	170.774
CHUK	169.181
RRAS	168.958
FLT1	167.695
NTRK1	167.543
NGF	166.816
IL2	166.449
FGFR4	164.04
CREBBP	163.606
HGF	162.773
PIK3C2A	162.748
MAPK12	162.595
KIT	162.043
GNB5	162.003
GSK3B	161.965
GNAI2	161.953
PIK3C2B	161.904
GNAI1	161.186
GNB2	160.86
GNG3	160.815
FLT4	160.718
ATF4	160.681
GNG4	160.653
GNB3	160.546
GNB4	160.493
IL3	160.431
RHOA	159.603
PIK3R4	158.963
GNAI3	158.321
BMP2	158.026
BMP4	157.756
BMP7	157.135
BMP10	156.651
BMP6	156.568
PDGFB	156.298
BMP3	156.198
PIK3C3	156.078
MAPK13	155.242
IL9	154.603
ELK1	153.637
TGFB1	153.524
TGFB3	153.16
CXCL12	152.804
PRKCD	151.275
GNAS	151.273
PRKACA	150.912
GNGT1	150.191
NFKB2	149.541
BMP15	149.466
BDNF	148.912
PDGFD	148.806
TGFB2	148.682
KITLG	148.52
PDGFC	148.41
NTRK2	148.202
CREB3	147.602
CREB3L4	147.602
GNG12	147.101
PGF	146.96
MAP2K6	145.567
MAP2K3	144.635
PDPK1	144.285
NTRK3	144.137
PRKACB	143.735
REL	142.882
BCL2	142.828
NTF3	141.876
TGFA	140.89
FOS	140.824
SHC2	140.344
PRKACG	140.207
EP300	140.084
NTF4	139.853
IGF2	139.609
GNG10	139.395
GNG5	139.395
GNG7	139.395
GNG8	139.395
GNG13	139.323
GNGT2	139.076
RELB	139.036
GNG11	139.028
GH1	138.851
NRG1	137.717
PAK1	137.395
SHC3	137.049
AREG	136.29
GH2	136.122
MDM2	135.304
NGFR	135.282
SPON1	135.072
LEFTY2	134.561
IKBKB	134.199
PLCG2	134.131
BAD	133.786
NRG2	133.496
PTK2	133.339
TIMP1	133.247
THPO	132.48
PRKCE	131.908
DDR1	131.603
TIMP3	131.406
LHB	131.327
NRG3	131.142
CTGF	130.569
NRG4	130.495
BTC	130.495
PPBP	130.111
PPAP2B	129.603
LTBP1	129.583
PIK3CG	129.28
PLCB2	129.164
LTBP2	128.92
LTBP3	128.92
LTBP4	128.92
TNFRSF1A	128.898
GNA13	128.874
GNRH1	128.807
GNRH2	128.807
GNA12	128.656
MYC	128.239
PROK1	127.454
UTS2	127.454
GPC6	127.332
SEMA3A	127.18
GHRH	127.163
GDF15	127.052
BMP5	127.018
TYMP	126.975
BMP8A	126.767
PTN	126.733
MDK	126.717
PLCB1	126.563
GAS1	126.487
GAS2	126.349
ITGB1	126.33
LEFTY1	126.228
SEMA5A	126.061
GDF2	125.92
HDGF	125.894
ERBB2	125.843
TIMP2	125.799
OGN	125.79
GDF5	125.767
PSIP1	125.759
TBRG1	125.705
CLEC11A	125.565
GAS6	125.565
GAS8	125.565
GDF10	125.565
GDF6	125.565
GDF9	125.565
GFER	125.565
GMFG	125.565
IGF2.AS	125.565
KLF10	125.565
NUDT6	125.565
SEMA4B	125.565
TIMP4	125.565
ANGPTL6	125.565
ARAF	125.248
PLCB3	125.053
PRKCQ	124.982
PRKCZ	122.439
PTEN	121.969
GNA11	121.676
MAP3K1	120.794
TDGF1	119.564
IKBKG	119.549
GNAO1	119.257
CSF1R	119.096
ITGB3	115.843
EPHA2	114.738
PLCB4	114.548
TRAF2	114.352
PRKCH	113.489
MTOR	113.094
GNA15	112.763
GNA14	111.739
IL2RA	111.279
RAC2	110.599
CCND1	110.538
INSR	110.391
PRKD1	109.146
PRKCI	108.994
PRKD3	108.047
MAP2K7	108.004
ITGA2	107.831
TEK	107.282
ITGA2B	106.469
PTK2B	104.388
ADCY1	104.122
ITGB2	104.111
ITGA3	103.86
ITGA6	103.473
GNAZ	103.459
FLT3	103.191
RAC3	103.115
ADCY3	102.838
CASP9	101.872
ITGA4	101.437
EPHA1	101.29
EPHA3	101.29
EPHA4	101.29
EPHA5	101.29
EPHA7	101.29
STAT3	101.14
NFKBIA	101.139
ITGA5	100.909
EPHB2	100.889
ITGAL	100.511
EPHB1	100.409
ITGAM	100.156
EPHA8	99.6362
ADCY2	99.621
ATF2	99.5408
ITGA1	99.394
UBC	99.3269
EPHB3	99.3076
EPHB4	99.3076
CDKN1A	99.2941
RET	99.1529
STAT1	98.8994
UBB	98.8715
GNAL	98.7866
ERBB3	98.5847
ERBB4	98.5382
PXN	98.3519
CXCL8	98.1677
MAP2K5	97.2264
TRAF6	96.3541
AXL	95.9319
MAP3K5	95.6175
ALK	95.5501
ITGA9	94.605
DDR2	94.4045
AATK	94.4045
ITGB4	94.3916
ANGPT1	94.1504
ITGA11	93.9875
ITGA8	93.9875
EPOR	93.8914
ITGA7	93.6332
FASLG	93.4253
INSRR	93.2117
TNF	92.9135
LIFR	92.7852
EPHB6	92.575
CALM3	91.697
IL1B	91.2549
ADCY5	91.2024
CRK	89.5886
IL1A	89.4225
MST1R	89.248
CASP3	89.0223
ITGAD	88.918
MUSK	88.7565
ITGAE	88.6122
TGFBR1	88.4888
ROR2	88.4181
RYK	88.3223
RPS6KB1	88.1713
BTK	87.8888
ROR1	87.7677
LMTK2	87.6718
LMTK3	87.6718
MERTK	87.6718
PTK7	87.6718
ROS1	87.6718
TYRO3	87.6718
FN1	87.1723
ADCY8	86.6814
BRCA1	86.6797
ATM	86.3113
ADCY6	86.1569
ANGPT2	86.0627
SEMA4G	85.7938
RAP1A	85.7437
ADCY7	85.5794
ANGPT4	85.5153
ADCY9	85.385
IL4	85.3675
ADCY4	84.6166
PAK2	83.6776
ITGAV	83.2013
CCL5	82.8487
RPS6KA1	82.5004
CCL11	82.3781
HBEGF	82.2519
CCL4	82.0102
TNFSF10	79.9484
COL4A3	79.7629
CCL2	79.732
STAT5A	79.585
CCL19	79.168
CCL21	79.168
COL1A2	79.1587
COL4A4	79.143
LAMA1	78.9738
CCL3	78.9417
PRKAR2B	78.894
CDKN2A	78.8069
CCL16	78.724
CCL27	78.724
CCL28	78.724
COL4A1	78.6503
COL4A5	78.6503
COL4A6	78.6503
CCL20	78.6051
LAMC1	78.467
PSMA7	78.2799
LAMB1	78.1721
CCL13	77.99
STAT5B	77.9307
CTNNB1	77.9268
CCL26	77.7834
GNAT2	77.7429
CCL3L1	77.6465
RPS6KA5	77.5638
CCL22	77.5208
GNAT1	77.5012
CCL24	77.4271
CCL7	77.4271
CCL8	77.4271
CCL17	77.3896
CALM1	77.0671
CALM2	77.0671
IL10	77.0489
PRKAR2A	77.0034
CCL14	76.6765
CCL15	76.6765
CCL23	76.6765
PRKAR1A	76.6541
PRKAR1B	76.6541
CAMK2B	76.631
CCL1	76.5575
CCL18	76.5575
ABL1	76.4768
LTA	76.3693
COL4A2	76.2068
IL12B	76.157
IL12A	75.9486
COL1A1	75.8244
IL13	75.4826
CHEK2	75.2371
BMP1	75.0099
BMP8B	74.7565
CD4	74.728
PLCE1	74.1362
YWHAE	73.981
LAMA3	73.9395
CD2	73.8991
IL7	73.7675
HDAC1	73.7525
COL2A1	73.3347
LAMB3	73.3098
LAMC2	73.3098
TNFRSF1B	73.2535
FYN	73.2411
MAPK7	73.13
IL19	73.1262
IL23A	73.1262
IL24	73.1262
IL15	73.0352
LAMA4	72.9684
CAMK2A	72.889
TNFSF13B	72.7279
MAP3K3	72.5014
IL18	72.463
COL3A1	72.1123
IL17A	71.9312
PSMC1	71.7017
LAMA5	71.7011
LAMA2	71.6056
LAMB2	71.6056
IL16	71.5693
MAP3K7	71.5248
ANGPTL1	71.2984
CAMK2G	71.0201
GSK3A	70.6083
CACNA1C	70.608
JAK2	70.3063
IRS1	70.1098
COL5A1	69.9035
HDAC2	69.8238
CAMK2D	69.7153
LAMC3	69.6862
CRKL	69.5339
RPS6KA3	69.4391
RAP1B	69.3779
ITGA10	69.1748
COL11A1	69.1334
COL11A2	69.1334
VAV1	69.0133
LAMB4	68.8394
IL1R1	68.7024
ACTB	68.3041
SPP1	68.1127
COL6A2	68.1054
COL6A3	68.1054
UBD	68.0458
PTPN11	68.0331
YWHAH	67.9621
PSMB8	67.8949
PSMA1	67.845
PSMA2	67.845
PSMA3	67.845
PSMA4	67.845
PSMA5	67.845
PSMA6	67.845
PSMB1	67.845
PSMB2	67.845
PSMB3	67.845
PSMB4	67.845
PSMB5	67.845
PSMB6	67.845
PSMB7	67.845
PSMD3	67.845
PSMD4	67.845
IKBKE	67.7248
YWHAG	67.7039
PSMB10	67.5002
PSMB9	67.5002
PSMC2	67.5002
PSMC3	67.5002
PSMC4	67.5002
PSMC5	67.5002
PSMC6	67.5002
PSMD1	67.5002
PSMD2	67.5002
PSMD6	67.5002
PSMD7	67.5002
SMC3	67.3582
RPS6KA2	67.3547
CDK2	67.3181
YWHAB	67.1651
YWHAZ	67.0874
PSMD5	67.083
KAT2B	66.7863
PAK3	66.7641
PAK4	66.6301
HSPG2	66.5674
PRKDC	66.3541
COL24A1	66.1973
COL27A1	66.1973
COL5A3	66.1973
ACTG1	66.1853
YWHAQ	66.1548
BCAR1	66.0556
MAP3K4	66.0514
ITPR3	66
RPS6KA4	65.9577
OGFR	65.7658
ITPR1	65.606
ROCK1	65.5011
CACNA1D	65.4187
TNC	65.2399
CSF1	65.1076
PAK7	64.0985
COL7A1	64.031
COL21A1	63.7016
PAK6	63.668
ROCK2	63.6181
HSP90AA1	63.5252
ITPR2	63.4785
COL18A1	63.4645
PPP3CA	63.3716
ITGAX	63.2932
COL17A1	63.0471
ITGB7	62.5442
COL9A1	62.5086
COL9A2	62.5086
COL9A3	62.5086
PPP3CB	62.4347
CACNA1A	62.2162
CACNA1S	62.091
CACNA1F	61.5804
VCAN	61.5503
RPS6KA6	61.4365
CSF2	61.4317
JAK1	61.2906
COL15A1	61.281
FBN1	61.2091
NCAN	61.2031
COL12A1	61.0949
COL13A1	61.0949
COL14A1	61.0949
COL22A1	61.0949
PPP3CC	61.0797
PLCD1	60.6106
PLCD3	60.6106
PLCD4	60.6106
MAP3K2	60.6042
ELN	60.538
COL16A1	60.4693
COL23A1	60.4693
TRAF3	60.4611
OSM	60.2739
COL10A1	59.9765
COL19A1	59.9765
COL20A1	59.9765
COL25A1	59.9765
COL8A1	59.9765
COL8A2	59.9765
TGFBR3	59.9629
ITGB5	59.9197
CXCL9	59.8812
CDKN1B	59.763
CSNK1A1	59.563
HAPLN1	59.5254
CXCL10	59.5193
CXCL11	59.5193
EFEMP1	59.5025
EFEMP2	59.5025
PRG2	59.4272
FBN2	59.4197
HDAC3	59.3286
ACAN	59.301
ECM1	59.301
ECM2	59.301
EPYC	59.301
FRAS1	59.301
FREM1	59.301
FREM2	59.301
HAPLN2	59.301
HAPLN3	59.301
HAPLN4	59.301
IMPG1	59.301
IMPG2	59.301
MEPE	59.301
MMRN2	59.301
PRG4	59.301
SPOCK1	59.301
SPOCK2	59.301
SPOCK3	59.301
COL5A2	58.9171
IL2RB	58.6952
PF4	58.6786
CXCL13	58.5492
BCL2L1	58.3962
COL6A1	57.8891
FOXO1	57.7998
PRKX	57.7379
NRP1	57.5872
PPP2CA	57.3859
NOS3	57.3206
IGF2R	57.0904
PPP2R1A	56.9262
IL3RA	56.918
VAV3	56.8322
CXCL3	56.6684
CXCL16	56.5864
CXCL6	56.5864
XCL2	56.4276
CACNA1B	56.3967
CSF2RB	56.264
CCL4L1	56.1907
CCL4L2	56.1907
TRADD	56.1696
IL5	56.1396
ITGB6	56.0682
CER1	56.0456
IL2RG	56.038
MEF2C	56.0219
ITGB8	55.7695
NRP2	55.7441
GLG1	55.6155
FGF9	55.4115
TRAF4	55.3119
FGF3	55.297
CACNB1	55.205
CACNB2	55.205
CACNB3	55.205
CACNB4	55.205
ESR1	54.9804
TNFSF12	54.9515
CACNG2	54.9058
CACNG3	54.9058
CACNG4	54.9058
CACNG8	54.9058
FAS	54.8552
PLCZ1	54.8043
CACNA2D1	54.6945
CACNA2D2	54.6945
CACNA2D3	54.6945
CACNA2D4	54.6945
CACNG1	54.6945
CACNG5	54.6945
CACNG6	54.6945
CACNG7	54.6945
PF4V1	54.6682
CX3CL1	54.5388
CXCL14	54.5388
VAV2	54.4519
SYK	54.4032
CD40LG	54.038
MAP3K8	53.8489
NFKBIB	53.6062
ATF1	53.5476
CASP8	53.5221
NFATC2	53.4368
MAPK6	52.9924
TNFSF11	52.9288
CACNA1G	52.9119
NFATC1	52.8049
PPP3R1	52.6835
PPP2R5D	52.6213
NFATC3	52.0368
PPP3R2	51.7926
CACNA1H	51.7863
CACNA1I	51.7863
TLR4	51.6351
CSF3	51.5743
LIF	51.3563
BAX	51.1699
PLD1	50.8973
CLEC14A	50.8477
IL6R	50.6469
TNFSF18	50.2319
CCL25	50.226
TNFSF14	50.1764
TNFSF13	50.1463
LCK	50.0151
CDH1	49.8978
SPON2	49.8352
TNFRSF10B	49.8173
CACNA1E	49.7732
CCNE1	49.752
PPP1R12A	49.5679
TNFSF9	49.4324
CD70	49.2797
DAP	49.2797
PAK1IP1	49.2797
TNFSF4	49.2797
TNFSF8	49.2797
FBN3	49.2034
IL7R	49.1346
PPP2CB	48.8396
PPP2R1B	48.8396
MDM4	48.6796
MAPKAPK2	48.571
INS	48.2711
TP73	48.171
IL4R	48.1068
CD3E	47.9341
JAK3	47.4415
IL10RA	47.3552
IL10RB	47.2535
ELK4	46.9218
PLA2G4A	46.9204
IL9R	46.8226
TNFRSF10A	46.8203
XCL1	46.2114
SIRT1	46.1445
NCK2	46.1309
TCF7	45.8899
CEBPB	45.8817
CBL	45.7702
PLD2	45.7645
ZAP70	45.6811
CD247	45.4501
NFKBIE	45.3603
KAT5	45.3227
CHEK1	45.2341
IL11	45.2139
MKNK1	45.0528
TNFRSF17	44.775
IL18R1	44.7274
RIPK1	44.5825
IL17RC	44.5281
IL20	44.3852
IL22	44.3852
CAMK4	44.0833
HNF4A	44.0583
EIF4EBP1	44.0142
SRF	43.9662
STAT4	43.9549
CCND2	43.5682
RAPGEF1	43.5644
SP1	43.5259
EIF4E	43.4485
TSC2	43.0933
MAP3K11	42.9087
PPP2R5B	42.9032
LAT	42.8973
PPP2R2A	42.8604
PPP2R5A	42.765
MYL9	42.7198
HIPK2	42.633
CXCR4	42.6162
CDK1	42.5361
GAB2	42.1823
MYL2	42.0317
UBE2I	41.8164
KAT8	41.7609
TCF7L2	41.6481
TNFRSF13C	41.4468
HIF1A	41.2939
PPP2R5C	41.2825
PPP2R5E	41.2825
STAT2	41.2449
DYRK2	41.2172
TNFRSF10C	41.1486
TNFRSF10D	41.1486
TCF7L1	41.1345
FOXO3	41.0129
TNFRSF25	40.9895
JMJD7.PLA2G4B	40.9429
LYN	40.8665
WNT1	40.7967
PLA2G4C	40.674
TLR2	40.5791
TNFRSF18	40.55
CASP6	40.4739
TCF3	40.4532
FGR	40.403
ATR	40.3791
MAP3K10	40.3239
CDK4	40.2353
PPP2R2C	40.0622
TLR3	40.0297
RB1	39.9848
MKNK2	39.8568
RASA1	39.6975
GTSE1	39.4212
PTPN6	39.1494
TLR9	39.0618
CDK6	38.9787
PPP2R4	38.9514
MEF2A	38.6196
BCKDHB	38.4973
MEF2D	38.2761
CALML3	38.2754
CALML5	38.2754
CALML6	38.2754
TLR5	38.2615
PPP1R12B	38.1916
TLR7	38.1398
PPP2R3B	38.0832
CD3G	37.9063
IRS2	37.8123
CFL1	37.7868
TLR8	37.7341
TLR6	37.7113
DAXX	37.5657
GAB1	37.3964
PLA2G4D	37.3454
PLA2G4F	37.1685
TLR1	37.1554
CD3D	37.079
DLG1	36.9058
MYL12A	36.8223
TIAM1	36.8061
ZEB1	36.7999
PPP1CB	36.743
TLR10	36.7076
DOCK1	36.6815
STAT6	36.6388
MRC1	36.4881
MRC2	36.4881
CD80	36.4807
MLST8	36.2624
SMAD4	36.1823
CCR3	36.1355
PPP2R3A	36.1238
ESR2	36.0662
NCOA3	36.0411
MYLK	36.0179
CLEC7A	35.8411
MARCO	35.8411
NCK1	35.8151
CCR5	35.7639
MYL12B	35.6386
USP7	35.4075
SOCS1	35.3321
RPS27A	34.9452
MLLT4	34.9271
BID	34.859
SUMO1	34.8487
CSNK2A1	34.778
SOCS3	34.7226
CCND3	34.6797
WNT5A	34.5823
SFN	34.5379
RAPGEF3	34.5158
NFATC4	34.4807
MAP3K14	34.3664
CCR4	34.3612
PTGS2	34.3098
WNT3A	34.2704
MAPK8IP1	34.2243
DVL1	34.2117
ETS1	34.2055
MYL5	34.1001
MYL7	34.1001
MYLPF	34.1001
UBA52	33.9021
IL13RA1	33.8631
IL26	33.823
FPR2	33.8141
CDH2	33.6703
FZD1	33.596
BIRC3	33.4858
CCR8	33.398
TEAD1	33.1968
TEAD4	33.1968
WNT2	33.1852
WNT3	33.1852
WNT7B	33.1852
WNT8A	33.1341
WNT8B	33.1341
HNF1A	33.1261
RALGDS	33.1177
MEF2BNB.MEF2B	33.075
FOSL1	33.0182
CCR7	32.9968
DDIT3	32.9879
SGK1	32.9633
XIAP	32.9561
CASP7	32.941
WNT4	32.8993
WNT5B	32.8993
CCNB1	32.746
WNT2B	32.717
WNT6	32.717
CFL2	32.5907
FZD5	32.4261
POLR2A	32.3496
TCF12	32.3291
TCF4	32.3291
PPP1R1B	32.3193
LEF1	32.2075
FZD2	32.1752
CDC16	32.1595
CDC23	32.1595
CDC27	32.1595
ANAPC1	32.1595
ANAPC10	32.1595
ANAPC11	32.1595
ANAPC2	32.1595
ANAPC4	32.1595
ANAPC5	32.1595
ANAPC7	32.1595
TFAM	32.152
NCOA1	32.1507
PPP1R14B	32.0016
FZD4	31.9933
FZD6	31.9359
WNT16	31.9107
HNF1B	31.8588
NFE2L1	31.8588
TCF15	31.8588
TCF19	31.8588
TCF20	31.8588
TCF21	31.8588
TCF23	31.8588
ZNF354A	31.8588
GRIA3	31.7124
FZD7	31.6746
PPP1R12C	31.6693
TSC1	31.6661
FZD8	31.5993
BCL2L11	31.5774
E2F1	31.5378
MAPK8IP2	31.5369
MAX	31.482
CREB3L1	31.4374
CREB3L2	31.4374
CREB3L3	31.4374
CREB5	31.4374
FZD3	31.3764
BIRC2	31.3421
GRIN2B	31.3235
FZD10	31.2404
FZD9	31.2404
CXCR3	31.1593
CYCS	31.1347
ARHGEF7	31.1081
CD40	31.0433
CXCR1	30.8642
RPTOR	30.8544
CD28	30.7629
ARPC3	30.6699
GRIN2A	30.5438
IL1R2	30.4962
ARRB2	30.4611
RASGRP2	30.4422
JUND	30.4368
CCNE2	30.4166
HRH4	30.3992
CNKSR1	30.3424
CDH15	30.2527
DUSP1	30.1822
TAB1	30.1037
IRAK1	30.1007
GADD45A	30.029
MYL6	30.0173
GRIA2	29.9962
DLG4	29.966
CASP2	29.9275
CXCR2	29.9215
POLR2B	29.7753
POLR2C	29.7753
LOC648044	29.6924
ACTA2	29.656
HIST1H3F	29.5437
MMP2	29.4944
CDH12	29.4937
GRIA1	29.466
MYL3	29.4456
H3F3B	29.3697
CCR1	29.3154
CCR10	29.3154
CDH10	29.2403
CDH11	29.2403
CDH13	29.2403
CDH17	29.2403
CDH18	29.2403
CDH24	29.2403
CCR6	29.1965
CCR9	29.1965
CXCR5	29.1965
CXCR6	29.1965
MYL4	29.099
PPARG	29.0864
LIMK1	29.0412
XCR1	29.0377
CASP10	28.9415
PPP1CC	28.8852
CDH16	28.6568
WNT11	28.6183
ACTN4	28.5846
WNT7A	28.5785
ACTA1	28.424
IL17B	28.3791
IL17C	28.3791
IL17D	28.3791
GRIN2C	28.3683
RALA	28.3454
ARFGAP1	28.1885
IL12RB1	28.1833
IL11RA	28.1624
WNT10A	28.1104
WNT10B	28.1104
WNT9A	28.1104
WNT9B	28.1104
AGPAT9	28.0283
PLA2G4E	28.0167
ACTN1	28.0036
IL12RB2	27.9748
ARPC2	27.9567
ARPC4	27.9567
CDH5	27.9442
PPP1R1A	27.929
MMP9	27.9276
VDAC3	27.8435
BTRC	27.7817
SHC4	27.7681
SLC2A4	27.7639
PDE3B	27.7042
IL13RA2	27.69
RHOG	27.6786
PLA2G4B	27.6483
ACTN2	27.6
ARFGAP3	27.5742
MYL1	27.5173
TBP	27.5163
ACTG2	27.4152
RALB	27.3577
IL15RA	27.3337
IL20RA	27.3337
IL22RA1	27.3337
CCNA2	27.2901
ARPC5	27.2616
PPP1R13B	27.2451
DVL2	27.2321
CX3CR1	27.1489
TNFRSF12A	27.1221
RASGRF1	27.0719
ACTN3	27.0244
ARHGEF6	27.0242
RPS6	26.966
PPP1CA	26.8624
JUNB	26.8404
ANAPC13	26.8065
ARPC1B	26.7795
CCNA1	26.6454
RAD51	26.6375
NPC1	26.6162
NPC2	26.6162
CASP1	26.526
BMPR2	26.4848
CSNK2A2	26.4664
CAPN2	26.4372
RICTOR	26.3853
TGFBR2	26.324
ARR3	26.2914
ILK	26.2623
ARHGEF1	26.2535
MAPKAPK3	26.2517
TAT	26.215
PPARGC1A	26.0538
IRAK4	26.048
NFAT5	26.0455
ARRB1	26.0278
TLN1	25.9921
TAB2	25.9843
MMP7	25.7169
CSNK1E	25.6394
MAST2	25.6248
RPF1	25.6248
SAG	25.6248
HIST3H3	25.5569
HSPB1	25.5433
TNFRSF11A	25.5389
CEBPA	25.5291
CTNNA1	25.5068
TP53BP2	25.4496
GPS2	25.4449
SMARCA4	25.3385
F2R	25.2945
PPP1R14A	25.1651
SMAD3	25.1593
PENK	25.096
PPP1R15A	25.0541
RHEB	24.9687
ARHGEF2	24.966
CDC25C	24.8906
GPLD1	24.8805
RAPGEF4	24.8499
PLD3	24.795
WASL	24.7444
RPS6KB2	24.7408
LAMTOR3	24.7165
NPTN	24.6513
MAPK8IP3	24.6245
SKP2	24.4882
CSF2RA	24.4468
CDC37	24.4259
HDAC4	24.3965
IL5RA	24.359
RASGRP1	24.3153
APC	24.2603
MAP4K4	24.2598
PPP1R3C	24.2467
CSF3R	24.1844
CBLB	24.1436
PPP1R10	24.1116
PPP1R11	24.1116
PPP1R16A	24.1116
PPP1R2	24.1116
PPP1R3A	24.1116
PPP1R3B	24.1116
PPP1R3D	24.1116
PPP1R3F	24.1116
PPP1R7	24.1116
PPP1R8	24.1116
PPP1R9A	24.1116
PPP1R9B	24.1116
CDH3	24.1095
ETS2	24.1002
CDH4	24.0377
ADRB2	24.0026
GADD45B	23.9007
TNFRSF13B	23.8192
FADD	23.7985
IL23R	23.7176
GTF2H1	23.6552
GTF2H3	23.6552
ACVR2B	23.6129
CDH6	23.5674
CDH7	23.5674
CDH8	23.5674
CDH9	23.5674
TBK1	23.4453
LIMK2	23.4452
BMPR1A	23.4438
ATF6	23.4043
FLNA	23.3976
OSMR	23.3557
GADD45G	23.3378
ACTR3	23.2734
CDH19	23.2374
CASP4	23.2304
RAB5A	23.2232
BMPR1B	23.1929
PRKAA2	23.045
IRAK2	22.9991
CDH20	22.9839
CDH22	22.9839
CDH23	22.9839
CDH26	22.9839
DCHS1	22.9839
PCDHGA12	22.9839
SOCS2	22.9667
ACVR1	22.9197
IRAK3	22.8738
CSNK1D	22.8279
RBX1	22.8152
DCC	22.741
IFNG	22.7157
RASGRP3	22.7037
H3F3A	22.6575
MMP1	22.6472
CCNB2	22.5957
ADRA1B	22.5801
ADRB1	22.5221
HDAC9	22.511
ACTR2	22.5088
GCFC2	22.4869
VDAC1	22.4588
VDAC2	22.4588
TNFRSF21	22.433
MAPK4	22.4019
PRKAA1	22.395
IL21	22.3665
MAPKAPK5	22.2879
ACVRL1	22.2445
E2F3	22.2421
TNFRSF14	22.2236
ARPC1A	22.115
RALBP1	22.0561
TNFRSF9	22.0425
RASGRF2	21.9921
CCRL2	21.8898
CD27	21.8898
IL17RA	21.8898
TIE1	21.8898
TNFAIP6	21.8898
TNFRSF4	21.8898
TNFRSF8	21.8898
ATF6B	21.8666
RHOB	21.8604
LCP2	21.8544
APAF1	21.8479
NOS2	21.7815
HIST1H3A	21.7709
HIST1H3B	21.7709
HIST1H3C	21.7709
HIST1H3D	21.7709
HIST1H3E	21.7709
HIST1H3G	21.7709
HIST1H3H	21.7709
HIST1H3I	21.7709
HIST1H3J	21.7709
HIST2H3C	21.7709
CAPN1	21.7628
ADRA1A	21.7209
RHOC	21.6305
ARF6	21.6059
THEM4	21.5126
PLA2G6	21.43
ATF3	21.418
GRM1	21.4112
FCGR1A	21.3774
MYH9	21.3566
MAP4K1	21.3563
AXIN1	21.3489
ATF5	21.3329
GTF2B	21.3041
MYH6	21.2926
DVL3	21.2773
RYR2	21.2507
MAP3K9	21.217
TLN2	21.2014
CDK7	21.1408
ATF7	21.1248
GYS1	21.1194
GYS2	21.1194
NCOR1	21.1127
CNGB1	21.0887
FCER1G	21.0664
ARHGEF12	20.9973
RASA2	20.9874
MYH7	20.8783
SOCS4	20.8176
PHLPP1	20.718
TCL1A	20.718
TCL1B	20.718
MYH10	20.703
MYH14	20.703
WAS	20.6958
EFNA1	20.5948
CSNK2B	20.5684
PMAIP1	20.5326
E2F2	20.3739
TRAF5	20.3335
MYD88	20.3282
THBS1	20.2998
RHOD	20.291
PPP2R2B	20.2131
PLA2G1B	20.1751
CAPNS1	20.143
BCR	20.1304
HIST2H4A	19.9965
PCNA	19.9801
ADRA1D	19.9283
BDKRB2	19.9256
SMAD2	19.8226
EGR1	19.8135
PLA2G2A	19.7701
FLNB	19.6868
HDAC5	19.6606
BAK1	19.6407
MYH2	19.6327
WNK1	19.5881
AR	19.5305
SOCS5	19.512
CBLC	19.4553
ADCY10	19.4532
DUSP6	19.3838
CHRM2	19.3405
CHRM1	19.2369
EFNA5	19.2258
HDAC7	19.224
FLNC	19.1906
CAPN3	19.1868
CAPN5	19.1868
CAPN6	19.1868
CAPN7	19.1868
CAPN9	19.1868
CAPN10	19.1868
CAPN11	19.1868
CSNK1G2	19.1839
NF1	19.157
HSF1	19.1351
CNGA3	19.1284
CNGA4	19.1284
TCEB1	19.1146
TCEB2	19.1146
SMPD2	19.0829
MAP3K12	19.0769
RXRA	19.0757
MAP3K6	19.0744
GTF2H4	19.0541
CD19	19.014
CDKN2B	18.9819
EIF2AK2	18.9477
EFNA2	18.8678
CSNK1G1	18.8293
LPAR1	18.8283
CDK5	18.7912
IRF9	18.7088
MYH3	18.6825
MYH8	18.6825
PLA2G2F	18.6822
MYH11	18.6719
EIF4B	18.6469
CSNK1G3	18.6115
HDAC10	18.5673
HDAC8	18.5673
HDAC6	18.5417
CAMK1	18.5391
TRAF1	18.5007
SIN3A	18.4424
PLA2G10	18.4271
PLA2G12A	18.4271
PLA2G2D	18.4271
PLA2G2E	18.4271
PLA2G3	18.4271
PLA2G5	18.4271
RHOH	18.4084
PIK3R6	18.3492
CAMK1G	18.3332
DUSP3	18.3267
FCGR3A	18.3217
MYH13	18.2683
MYH15	18.2683
MYH4	18.2683
HDAC11	18.2674
STK11	18.2516
F2RL3	18.2117
CDC20	18.2087
RASGRP4	18.1779
PTPN1	18.1617
PLA2G12B	18.0319
PRKAG1	17.8982
VHL	17.7938
TAOK2	17.696
MAP3K13	17.6732
EFNA3	17.572
EFNA4	17.572
SH2B2	17.4898
DIABLO	17.4874
MAP4K2	17.3605
CNGA1	17.3549
PFKM	17.3208
SMPD1	17.3126
AKT1S1	17.3047
LPAR2	17.2844
LPAR3	17.2844
IQGAP1	17.2601
PPP2R2D	17.2358
UBE3A	17.234
RND2	17.1798
PRKAB1	17.1321
PRKAB2	17.1321
PRKAG2	17.1321
PLN	17.1028
CDC25A	16.9748
DIRAS3	16.9569
RND3	16.9569
GDF1	16.949
HCK	16.9364
GCGR	16.802
GATA1	16.6794
VIM	16.6693
GRIA4	16.6265
PTPRC	16.6103
GHR	16.6035
PML	16.5817
PTPN2	16.5738
GTF2F1	16.5715
MCF2L	16.5643
PDK2	16.539
MAP4K3	16.5377
ADRA2A	16.5361
ADRA2C	16.5361
HSPA1A	16.4873
PLK1	16.478
PSMD11	16.4562
PSMD12	16.4562
PSMD14	16.4562
PRKAG3	16.4516
IRS4	16.4439
RYR1	16.4384
PDE3A	16.437
PRL	16.4151
GTF2F2	16.4142
NCOR2	16.3661
GRM5	16.3262
FCGR2A	16.3037
NTN1	16.2988
YES1	16.2928
ADRA2B	16.2862
BBC3	16.2793
TNK2	16.2787
CD14	16.2504
UBE2D1	16.1686
PIAS3	16.1551
GRIN1	16.1485
MYLK2	16.1265
MYLK3	16.1265
CASP5	16.1162
PSMD13	16.1114
PSMD8	16.1114
PSME1	16.1114
PSME2	16.1114
PSME3	16.1114
PSMF1	16.1114
DSCAM	16.0677
MYO9B	16.0634
PIAS2	15.9918
GTF2H2	15.9786
MYH7B	15.9368
GTF2A1	15.935
GTF2E1	15.935
DDIT4	15.8797
GABRA1	15.8241
ARHGEF4	15.8068
SMAD1	15.7869
PRLR	15.784
ADRB3	15.783
GTF2A2	15.7777
GTF2E2	15.7777
MYH16	15.7216
PSMD10	15.6943
PSMD9	15.6943
PLAUR	15.6708
GABRA2	15.662
GABRA3	15.662
GABRA4	15.662
GABRA5	15.662
GABRA6	15.662
SERPINE1	15.6166
FCER1A	15.6116
PIM1	15.5888
RBL2	15.578
IGFBP3	15.5723
HSPA1B	15.5706
ACTR3B	15.5593
CFLAR	15.5456
PTK6	15.4962
GABRB1	15.4574
GABRB2	15.4574
GABRB3	15.4574
GABRD	15.4574
GABRE	15.4574
GABRG1	15.4574
GABRG2	15.4574
GABRG3	15.4574
GABRQ	15.4574
CXCL2	15.4063
CNGA2	15.3946
CNGB3	15.3946
NBN	15.3886
GRIN2D	15.3688
RASSF1	15.3568
PARP1	15.285
CXCL1	15.2838
CDC25B	15.2796
SH3RF1	15.2455
FOSB	15.2077
PSMA8	15.2018
PSMB11	15.2018
PSME4	15.2018
ADORA1	15.1932
H2AFX	15.1846
ARHGEF11	15.0398
LRP6	15.0121
DUSP10	14.9332
DUSP8	14.9332
PIP5K1C	14.9276
CLCA2	14.8963
S1PR1	14.881
CRHR1	14.8669
ELK3	14.8662
BIRC5	14.8658
HIST1H2BA	14.8559
MYO9A	14.8417
EIF2B5	14.7998
LRP5	14.7877
MYO5A	14.7729
GCG	14.7571
PPARD	14.7011
DOK1	14.6905
EPO	14.659
CDKN2C	14.642
MYO1C	14.5783
DRD1	14.556
RGS2	14.5504
DAPK3	14.5107
CUL2	14.5066
VASP	14.492
DUSP16	14.4796
TBC1D4	14.4783
MRE11A	14.4508
EIF2B1	14.438
EIF2B2	14.438
EIF2B3	14.438
EIF2B4	14.438
MYO10	14.3912
POLR2E	14.3909
POLR2F	14.3909
POLR2H	14.3909
POLR2K	14.3909
POLR2L	14.3909
LPAR4	14.3746
HIST1H2BB	14.359
HIST1H2BC	14.359
HIST1H2BD	14.359
HIST1H2BH	14.359
HIST1H2BJ	14.359
HIST1H2BK	14.359
HIST1H2BL	14.359
HIST1H2BM	14.359
HIST1H2BN	14.359
HIST1H2BO	14.359
HIST2H2BE	14.359
HIST3H2BB	14.359
CCNH	14.3426
ITGB3BP	14.339
ARNT	14.2842
EGLN1	14.2489
RAN	14.2272
CCNT1	14.1783
CDK9	14.1783
ITCH	14.1482
NCOA2	14.1378
ADORA2A	14.1133
TYK2	14.1067
SNAI2	14.1053
TP53AIP1	14.0962
RIPK2	14.0915
MYO6	14.0696
EIF2S2	14.025
EIF2S3	14.025
ETV1	14.0135
RYR3	13.9998
TAF1	13.994
DUSP4	13.9077
DUSP7	13.9077
AGO1	13.8802
RASSF5	13.8679
YAP1	13.8445
ARHGDIA	13.8312
DUSP9	13.8212
AKAP13	13.8195
SPHK1	13.762
PDE2A	13.7617
NR3C1	13.7397
INPP5D	13.6998
DRD2	13.6968
EIF4A1	13.6907
PARVB	13.6739
GRM7	13.6588
PDE1C	13.6525
TIRAP	13.647
UBE2D2	13.6461
RIN1	13.6222
EGLN2	13.6211
ARHGEF3	13.6089
MYO7A	13.5585
NET1	13.5238
FZR1	13.4718
PRKG1	13.4669
APEX1	13.4669
CRHR2	13.4253
MEP1B	13.4127
CLCA1	13.4097
CLCA4	13.4097
FOSL2	13.4076
YY1	13.405
PFKFB3	13.3911
MYO15A	13.3902
MYO18B	13.3902
MYO1A	13.3902
MYO1B	13.3902
MYO1D	13.3902
MYO1E	13.3902
MYO1F	13.3902
MYO1G	13.3902
MYO3A	13.3902
MYO3B	13.3902
SNAI1	13.3836
SMPD3	13.3601
AP2A1	13.3458
PPP2R3C	13.2975
CAV1	13.2731
EIF2S1	13.2665
CCNT2	13.2523
GRM2	13.2492
GRM3	13.2492
GTF2H2C	13.244
PAX6	13.2388
CDC26	13.2269
POLR1C	13.2192
POLR1D	13.2192
ARF1	13.197
ICAM1	13.1857
EDNRA	13.1804
CRADD	13.1533
ARHGAP35	13.1484
PRKG2	13.0712
SKP1	13.0618
SIN3B	13.0604
IFNGR1	13.0382
TRIO	13.0175
AGTR1	12.9832
PVRL2	12.9777
CCNG1	12.9324
PKIA	12.9307
SLC9A1	12.9255
UBE2L3	12.9016
RAD50	12.9006
ARHGEF9	12.8908
HMGN1	12.8821
PLA2G7	12.8768
DOK2	12.8491
GRM4	12.7714
GRM6	12.7714
GRM8	12.7714
PARD3	12.7569
CTBP1	12.7218
CTNND1	12.7218
TNNI3	12.7002
MAPT	12.6939
HLA.A	12.6728
CUL1	12.6702
LPAR5	12.657
SLC2A1	12.6206
ITK	12.6191
AXIN2	12.6107
WASF2	12.6075
FKBP1A	12.5973
CENPC	12.5752
GRAP2	12.5443
NLK	12.5319
ARHGEF16	12.5252
CCNB3	12.5144
PVRL1	12.5095
PVRL3	12.5095
TAF15	12.4942
COPS5	12.392
UBE2D3	12.3828
PIAS4	12.3793
LY96	12.3665
PLAU	12.3603
PER1	12.3324
ADRBK2	12.3286
HSPA8	12.3018
DFFB	12.2793
UBTF	12.2705
ADORA2B	12.2608
VTN	12.2513
FANCD2	12.2487
HLA.DRA	12.2438
HLA.DRB1	12.2438
BARD1	12.2395
STK4	12.2029
CAMKK2	12.197
ARHGDIB	12.182
TFDP1	12.1489
ATP1B1	12.148
ATP1B2	12.148
ATP1B3	12.148
BDKRB1	12.144
FXYD2	12.1284
PCK1	12.1183
SESN1	12.0891
TAF10	12.0708
TAF12	12.0708
TAF9	12.0708
HLA.E	12.0624
FPR1	12.0589
RGS19	12.0474
PIAS1	12.0465
ATP1A1	12.0372
ATP1A2	12.0372
ATP1A3	12.0372
ATP1A4	12.0372
DFFA	12.0347
ARHGEF5	12.0282
RGS3	11.9954
MAP4K5	11.9534
SCN1B	11.9394
SCN4B	11.9394
SCN5A	11.9394
SCN7A	11.9394
OXTR	11.9384
CR1	11.9126
CD86	11.902
PDE1A	11.8853
PDE1B	11.8853
TSPO	11.7984
GRB10	11.7972
CLIP1	11.7932
POLR1A	11.7872
ARFIP2	11.7709
LIMS1	11.7383
GATA2	11.7233
SERPINB5	11.709
PVRL4	11.6977
ACIN1	11.6921
FRS2	11.6851
PKM	11.6669
POLR3D	11.6634
GUCY1A2	11.653
GUCY1A3	11.653
GUCY1B3	11.653
DDX17	11.649
GABBR1	11.6478
GABBR2	11.6478
POLR1B	11.6349
RGS14	11.6262
GRB7	11.6201
PKIB	11.5997
PKIG	11.5997
ADRBK1	11.5829
TAF11	11.5762
TAF13	11.5762
TAF1L	11.5762
TAF2	11.5762
TAF4	11.5762
TAF5	11.5762
TAF6	11.5762
TAF9B	11.5762
HIST2H3D	11.5732
ATP1B4	11.5648
KCNU1	11.5523
MAD1L1	11.5471
F2RL2	11.5428
DBT	11.5152
TBXA2R	11.5085
F2	11.5057
SCN1A	11.501
S1PR4	11.4995
BCL10	11.4894
SREBF1	11.4507
GZMB	11.4502
PCK2	11.4335
DNM1	11.4039
POLR2D	11.3978
FCER2	11.2748
BRCA2	11.2679
RBBP8	11.2533
ARHGEF15	11.2467
ERCC2	11.2179
CREM	11.2111
PARVA	11.186
CLDN1	11.1772
HSPD1	11.1586
RAD9A	11.1498
OPRD1	11.1492
ERCC3	11.127
BRF1	11.0909
H2AFZ	11.0878
E2F4	11.0719
PDCD4	11.0677
POLR2G	11.0521
POLR2I	11.0521
POLR2J	11.0521
RASA3	11.0254
P2RY1	11.006
MYLK4	10.9727
RHOQ	10.9612
PIN1	10.9437
RXRB	10.9388
RXRG	10.9388
CHRM3	10.9164
UBE2E1	10.8788
LPAR6	10.8757
RAD51C	10.8626
VCL	10.8402
BLK	10.819
GNB2L1	10.8064
DNM2	10.8053
KCNK5	10.7942
EIF6	10.7641
HTR2C	10.7615
AKAP9	10.7553
TNNI1	10.7019
SH2B1	10.6597
MMP20	10.6559
NOTCH1	10.6472
SCNN1A	10.6337
ARFIP1	10.6313
HTT	10.6291
EDN1	10.6228
SMAD5	10.5682
GRK5	10.5663
NGEF	10.5615
FRAT1	10.5589
DIAPH1	10.5561
BAIAP2	10.5476
GRIN3A	10.5243
GRIN3B	10.5243
PIDD1	10.519
HIST1H2AB	10.5156
HIST1H2AC	10.5156
HIST1H2AD	10.5156
HIST1H2AJ	10.5156
HIST2H2AA3	10.5156
HIST2H2AC	10.5156
JUP	10.5095
RGS1	10.4904
CASP12	10.4776
CAMKK1	10.4715
ARF4	10.4267
ATXN1	10.4126
ATXN10	10.4126
ATXN2	10.4126
ATXN3	10.4126
ATXN7	10.4126
LDHA	10.4029
MMP11	10.4024
MMP8	10.4024
AGTR2	10.3858
SCNN1B	10.3841
SCNN1G	10.3841
UBE2C	10.3827
PRPS1	10.3675
HLA.B	10.364
HLA.C	10.364
HLA.G	10.364
KCNV1	10.3479
KCNV2	10.3479
ABI1	10.3467
MNAT1	10.3382
ADCYAP1R1	10.3321
WWP1	10.3225
SMARCD3	10.3164
CEBPG	10.2912
IRF3	10.2862
NCSTN	10.2841
IFNGR2	10.2767
CRP	10.2641
G6PC	10.2512
FBXW11	10.2511
MAP2	10.2226
BCAP31	10.2163
ITGB1BP2	10.2163
ITGBL1	10.2163
MMP21	10.2163
MMP23B	10.2163
MMP26	10.2163
MMP27	10.2163
MMP28	10.2163
MSR1	10.2163
SRPK1	10.2163
RPS27	10.2038
SMAD6	10.2014
RAD51B	10.1671
RAD51D	10.1671
CSK	10.1664
MED1	10.1514
LIPE	10.1381
PPARA	10.1286
LIMS2	10.1111
PARD6A	10.1013
TNNI2	10.0902
NCKAP1	10.0714
CTTN	10.0657
PC	10.0356
APH1A	10.0306
APH1B	10.0306
PSENEN	10.0306
RGS18	10.0161
RGS21	10.0161
PTPRA	10.0151
ULK1	10.0099
FANCA	9.98854
FANCC	9.98854
FANCE	9.98854
FANCF	9.98854
FANCG	9.98854
PREX1	9.98777
HSP90AB1	9.98747
CLNS1A	9.97498
SLC25A4	9.97451
SLC25A5	9.97451
SLC25A6	9.97451
HTR7	9.96963
E2F5	9.96907
S1PR2	9.96565
WASF1	9.96247
SLC7A5	9.95833
ARHGEF10	9.95089
PTGER3	9.92061
CLCNKB	9.92002
ARAP3	9.91243
S1PR3	9.90451
CYFIP2	9.89384
CD82	9.88734
XPO1	9.88024
G6PC2	9.87739
G6PC3	9.87739
GDNF	9.87393
GFRA1	9.87393
RRAGA	9.85901
RRAGB	9.85901
RRAGC	9.85901
RRAGD	9.85901
AKAP1	9.85279
ARHGAP5	9.84597
SMAD9	9.82091
DRD5	9.79846
EDNRB	9.78804
PYGB	9.77362
PYGL	9.77362
PYGM	9.77362
RGS4	9.74143
BUB1	9.7364
KCNJ3	9.736
CHRM4	9.71022
S1PR5	9.69598
CLCA3P	9.67591
CLCN1	9.67591
CLCN2	9.67591
CLCN3	9.67591
CLCN4	9.67591
CLCN5	9.67591
CLCN6	9.67591
CLCN7	9.67591
CLCNKA	9.67591
CLIC1	9.67591
CLIC2	9.67591
CLIC5	9.67591
CLIC6	9.67591
KCMF1	9.67591
KCNK1	9.67591
KCNK10	9.67591
KCNK12	9.67591
KCNK13	9.67591
KCNK15	9.67591
KCNK16	9.67591
KCNK17	9.67591
KCNK2	9.67591
KCNK3	9.67591
KCNK4	9.67591
KCNK6	9.67591
KCNK7	9.67591
KCNRG	9.67591
KCNT1	9.67591
KCNT2	9.67591
KCTD1	9.67591
KCTD10	9.67591
KCTD11	9.67591
KCTD12	9.67591
KCTD13	9.67591
KCTD14	9.67591
KCTD15	9.67591
KCTD2	9.67591
KCTD3	9.67591
KCTD4	9.67591
KCTD5	9.67591
KCTD6	9.67591
KCTD7	9.67591
KCTD8	9.67591
KCTD9	9.67591
SCN10A	9.67591
SCN11A	9.67591
SCN2A	9.67591
SCN2B	9.67591
SCN3A	9.67591
SCN3B	9.67591
SCN4A	9.67591
SCN9A	9.67591
SCNN1D	9.67591
H2AFB1	9.67195
PTPRB	9.66175
MUC1	9.64073
CCNC	9.63638
CDK8	9.63638
EIF4A2	9.62311
HTR2A	9.61059
[truncated: 6,737 more rows]
